# Supplementary material for: S100A8/A9 high-expression macrophages mediate renal tubular epithelial cell damage in acute kidney injury following acute type A aortic dissection surgery
Source: Front Mol Biosci. 2025 Apr 9;12:1530741. doi: 10.3389/fmolb.2025.1530741 (PMC12015165; doi:10.3389/fmolb.2025.1530741)
Supplement: Supplementary file 2 [file DataSheet1.xlsx]

## Sheet: Sheet1
gene_id	chr	start	end	strand	gene_name	EntrezID	transcript_id	GO	KEGG	KO_ENTRY	EC	TF_Family	Description	trans_type	Reactome	FPKM.NC1	FPKM.NC2	FPKM.NC3	FPKM.NC4	FPKM.Overexpression1	FPKM.Overexpression2	FPKM.Overexpression3	FPKM.Overexpression4	FPKM.siRNA1	FPKM.siRNA2	FPKM.siRNA3	FPKM.siRNA4	count.NC1	count.NC2	count.NC3	count.NC4	count.Overexpression1	count.Overexpression2	count.Overexpression3	count.Overexpression4	count.siRNA1	count.siRNA2	count.siRNA3	count.siRNA4
ENSMUSG00000000001	chr3	108107280	108146146	-	Gnai3	14679	ENSMUST00000000001	GO:0000139(Golgi membrane);GO:0000166(nucleotide binding);GO:0001664(G protein-coupled receptor binding);GO:0003924(GTPase activity);GO:0005515(protein binding);GO:0005525(GTP binding);GO:0005737(cytoplasm);GO:0005789(endoplasmic reticulum membrane);GO:0005794(Golgi apparatus);GO:0005813(centrosome);GO:0005815(microtubule organizing center);GO:0005834(heterotrimeric G-protein complex);GO:0005856(…	04015(Rap1 signaling pathway);04022(cGMP-PKG signaling pathway);04024(cAMP signaling pathway);04062(Chemokine signaling pathway);04071(Sphingolipid signaling pathway);04261(Adrenergic signaling in cardiomyocytes);04360(Axon guidance);04371(Apelin signaling pathway);04540(Gap junction);04611(Platelet activation);04670(Leukocyte transendothelial migration);04713(Circadian entrainment);04723(Retrogr…	K04630	NA	NA	guanine nucleotide binding protein (G protein), alpha inhibiting 3 [Source:MGI Symbol;Acc:MGI:95773]	protein_coding	R_MMU_112040(G_protein_mediated_events);R_MMU_112315(Transmission_across_Chemical_Synapses);R_MMU_170670(Adenylate_cyclase_inhibitory_pathway);R_MMU_109582(Hemostasis);R_MMU_977443(GABA_receptor_activation);R_MMU_392518(Signal_amplification);R_MMU_9009391(Extra_nuclear_estrogen_signaling);R_MMU_977444(GABA_B_receptor_activation);R_MMU_9006931(Signaling_by_Nuclear_Receptors);R_MMU_76002(Platelet_a…	13.3767	11.1079	10.829	12.9283	16.8937	11.5782	12.1976	16.2624	12.3694	12.5771	13.2805	16.1832	2917	2454	2531	2994	3814	2596	2784	4432	2866	2883	3408	3789
ENSMUSG00000000028	chr16	18780447	18811972	-	Cdc45	12544	ENSMUST00000000028;ENSMUST00000096990;ENSMUST00000115585;ENSMUST00000231819	GO:0000727(double-strand break repair via break-induced replication);GO:0003682(chromatin binding);GO:0003688(DNA replication origin binding);GO:0003697(single-stranded DNA binding);GO:0005634(nucleus);GO:0005654(nucleoplasm);GO:0005656(nuclear pre-replicative complex);GO:0005813(centrosome);GO:0006260(DNA replication);GO:0006270(DNA replication initiation);GO:0007049(cell cycle);GO:0031261(DNA r…	04110(Cell cycle);04110(Cell cycle)	K06628	NA	NA	cell division cycle 45 [Source:MGI Symbol;Acc:MGI:1338073]	protein_coding;retained_intron	R_MMU_69620(Cell_Cycle_Checkpoints);R_MMU_69206(G1/S_Transition);R_MMU_1640170(Cell_Cycle);R_MMU_69481(G2/M_Checkpoints);R_MMU_69278(Cell_Cycle,_Mitotic);R_MMU_453279(Mitotic_G1_phase_and_G1/S_transition);R_MMU_69306(DNA_Replication);R_MMU_69002(DNA_Replication_Pre_Initiation);R_MMU_176187(Activation_of_ATR_in_response_to_replication_stress);R_MMU_68962(Activation_of_the_pre_replicative_complex)	51.8297	52.9163	55.3184	52.0901	57.7797	61.6204	57.0144	60.4979	52.7136	52.7153	51.2826	50.826	12148	12567	13895	12967	14019	14847	13987	17719	13128	12987	14143	12790
ENSMUSG00000000031	chr7	142575529	142578143	-	H19	14955	ENSMUST00000136359;ENSMUST00000132294;ENSMUST00000228514;ENSMUST00000152754;ENSMUST00000140716	NA	NA	NA	NA	NA	H19, imprinted maternally expressed transcript [Source:MGI Symbol;Acc:MGI:95891]	lincRNA	NA	25.928	25.7588	24.9832	20.3439	32.1779	35.615	29.7242	21.7316	31.365	29.1027	25.235	11.9758	4265	4294	4404	3554	5480	6023	5118	4467	5482	5031	4884	2116
ENSMUSG00000000037	X	161082525	161258213	+	Scml2	107815	ENSMUST00000112345	GO:0000790(nuclear chromatin);GO:0001741(XY body);GO:0003682(chromatin binding);GO:0005515(protein binding);GO:0005634(nucleus);GO:0006355(regulation of transcription, DNA-templated);GO:0006915(apoptotic process);GO:0034613(cellular protein localization);GO:0036353(histone H2A-K119 monoubiquitination);GO:0042393(histone binding);GO:0045892(negative regulation of transcription, DNA-templated)	NA	K11465	NA	NA	Scm polycomb group protein like 2 [Source:MGI Symbol;Acc:MGI:1340042]	protein_coding	NA	0	0	0	0	0	0	0	0	0	0	0	0.00720344	0	0	0	0	0	0	0	0	0	0	0	4
ENSMUSG00000000049	chr11	108343354	108414396	+	Apoh	11818	ENSMUST00000133383;ENSMUST00000152958;ENSMUST00000000049	GO:0001937(negative regulation of endothelial cell proliferation);GO:0005543(phospholipid binding);GO:0005576(extracellular region);GO:0005615(extracellular space);GO:0005737(cytoplasm);GO:0005886(plasma membrane);GO:0006641(triglyceride metabolic process);GO:0007596(blood coagulation);GO:0007597(blood coagulation, intrinsic pathway);GO:0008201(heparin binding);GO:0008289(lipid binding);GO:000998…	04979(Cholesterol metabolism);04979(Cholesterol metabolism)	K17305	NA	NA	apolipoprotein H [Source:MGI Symbol;Acc:MGI:88058]	protein_coding	R_MMU_109582(Hemostasis);R_MMU_76002(Platelet_activation,_signaling_and_aggregation);R_MMU_114608(Platelet_degranulation);R_MMU_76005(Response_to_elevated_platelet_cytosolic_Ca2+)	0	0.167724	0	0	0.154124	0.0916628	0.0656518	0.0274387	0.0159848	0.0320225	0.119532	0	0	19	0	0	18	11	8	4	2	4	16	0
ENSMUSG00000000056	chr11	121237253	121255856	+	Narf	67608	ENSMUST00000103015;ENSMUST00000154047;ENSMUST00000151088	GO:0005521(lamin binding);GO:0005634(nucleus);GO:0005638(lamin filament);GO:0005654(nucleoplasm);GO:0005730(nucleolus);GO:0008150(biological_process);GO:0031981(nuclear lumen);GO:0031981(nuclear lumen)	NA	NA	NA	NA	nuclear prelamin A recognition factor [Source:MGI Symbol;Acc:MGI:1914858]	protein_coding;retained_intron	NA	6.74978	6.52742	6.83446	7.16873	6.42281	7.25037	6.54551	6.92228	7.23727	6.93995	7.88596	7.77372	2170	2126	2355	2448	2137	2396	2203	2780	2472	2345	2983	2683
ENSMUSG00000000058	chr6	17281185	17289115	+	Cav2	12390	ENSMUST00000000058;ENSMUST00000115459	GO:0000139(Golgi membrane);GO:0000149(SNARE binding);GO:0001937(negative regulation of endothelial cell proliferation);GO:0001938(positive regulation of endothelial cell proliferation);GO:0002080(acrosomal membrane);GO:0002095(caveolar macromolecular signaling complex);GO:0005634(nucleus);GO:0005635(nuclear envelope);GO:0005637(nuclear inner membrane);GO:0005737(cytoplasm);GO:0005783(endoplasmic …	04144(Endocytosis);04510(Focal adhesion);05100(Bacterial invasion of epithelial cells);05205(Proteoglycans in cancer);05418(Fluid shear stress and atherosclerosis);05418(Fluid shear stress and atherosclerosis)	K12958	NA	NA	caveolin 2 [Source:MGI Symbol;Acc:MGI:107571]	protein_coding	R_MMU_9009391(Extra_nuclear_estrogen_signaling);R_MMU_9006931(Signaling_by_Nuclear_Receptors);R_MMU_8939211(ESR_mediated_signaling);R_MMU_162582(Signal_Transduction)	1.67724	1.55014	1.08087	1.57346	1.441	1.44566	1.52801	2.31501	1.27161	1.64376	1.62523	1.67085	374	351	259	373	333	333	358	646	303	386	428	401
ENSMUSG00000000078	chr13	5861482	5870394	+	Klf6	23849	ENSMUST00000000080;ENSMUST00000222857;ENSMUST00000221734	GO:0000978(RNA polymerase II cis-regulatory region sequence-specific DNA binding);GO:0001228(DNA-binding transcription activator activity, RNA polymerase II-specific);GO:0001650(fibrillar center);GO:0003676(nucleic acid binding);GO:0005654(nucleoplasm);GO:0005730(nucleolus);GO:0005829(cytosol);GO:0043231(intracellular membrane-bounded organelle);GO:0045944(positive regulation of transcription by …	NA	K09207	NA	zf-C2H2	Kruppel-like factor 6 [Source:MGI Symbol;Acc:MGI:1346318]	protein_coding;nonsense_mediated_decay;retained_intron	NA	4.46335	3.54238	3.49244	4.14351	4.2986	3.96102	3.99775	4.50148	3.9387	3.64672	3.83002	3.47675	1311	1054	1099	1293	1307	1197	1230	1652	1230	1126	1323	1097
ENSMUSG00000000085	chr4	120405281	120530186	+	Scmh1	29871	ENSMUST00000134375;ENSMUST00000000087;ENSMUST00000151345;ENSMUST00000153099;ENSMUST00000132116;ENSMUST00000106301;ENSMUST00000064991;ENSMUST00000106298;ENSMUST00000144555;ENSMUST00000136801;ENSMUST00000144862;ENSMUST00000133290;ENSMUST00000133169	GO:0003682(chromatin binding);GO:0005515(protein binding);GO:0005634(nucleus);GO:0006338(chromatin remodeling);GO:0006355(regulation of transcription, DNA-templated);GO:0007275(multicellular organism development);GO:0007283(spermatogenesis);GO:0009952(anterior/posterior pattern specification);GO:0010369(chromocenter);GO:0016458(gene silencing);GO:0042393(histone binding);GO:0045892(negative regul…	NA	K11461	NA	NA	sex comb on midleg homolog 1 [Source:MGI Symbol;Acc:MGI:1352762]	processed_transcript;protein_coding	R_MMU_4551638(SUMOylation_of_chromatin_organization_proteins);R_MMU_2559580(Oxidative_Stress_Induced_Senescence);R_MMU_2559583(Cellular_Senescence);R_MMU_2262752(Cellular_responses_to_stress);R_MMU_73857(RNA_Polymerase_II_Transcription);R_MMU_212436(Generic_Transcription_Pathway);R_MMU_8953897(Cellular_responses_to_external_stimuli);R_MMU_8943724(Regulation_of_PTEN_gene_transcription);R_MMU_12576…	5.8845	6.23034	6.75402	6.54346	5.66535	5.72916	6.02139	6.15054	6.29848	6.38851	6.36436	7.30841	3047	3267	3746	3597	3034	3047	3261	3979	3465	3477	3875	4062
ENSMUSG00000000088	chr9	57521274	57532426	+	Cox5a	12858	ENSMUST00000213678;ENSMUST00000000090;ENSMUST00000214154	GO:0004129(cytochrome-c oxidase activity);GO:0005515(protein binding);GO:0005739(mitochondrion);GO:0005743(mitochondrial inner membrane);GO:0005751(mitochondrial respiratory chain complex IV);GO:0006119(oxidative phosphorylation);GO:0006123(mitochondrial electron transport, cytochrome c to oxygen);GO:0016020(membrane);GO:0043209(myelin sheath);GO:0046872(metal ion binding);GO:1902600(proton trans…	00190(Oxidative phosphorylation);04260(Cardiac muscle contraction);04714(Thermogenesis);04932(Non-alcoholic fatty liver disease (NAFLD));05010(Alzheimer disease);05012(Parkinson disease);05016(Huntington disease);05016(Huntington disease)	K02264	NA	NA	cytochrome c oxidase subunit 5A [Source:MGI Symbol;Acc:MGI:88474]	retained_intron;protein_coding	R_MMU_9711123(Cellular_response_to_chemical_stress);R_MMU_1430728(Metabolism);R_MMU_2262752(Cellular_responses_to_stress);R_MMU_73857(RNA_Polymerase_II_Transcription);R_MMU_212436(Generic_Transcription_Pathway);R_MMU_8953897(Cellular_responses_to_external_stimuli);R_MMU_3700989(Transcriptional_Regulation_by_TP53);R_MMU_5628897(TP53_Regulates_Metabolic_Genes);R_MMU_9707564(Cytoprotection_by_HMOX1)…	39.1685	39.1676	36.6155	36.9906	34.3651	35.479	38.0648	40.5054	33.5749	35.6157	37.2368	41.8884	5501	5575	5512	5519	4997	5124	5597	7109	5012	5258	6154	6317
ENSMUSG00000000093	chr11	85832551	85841948	+	Tbx2	21385	ENSMUST00000000095	GO:0000122(negative regulation of transcription by RNA polymerase II);GO:0000977(RNA polymerase II regulatory region sequence-specific DNA binding);GO:0000978(RNA polymerase II cis-regulatory region sequence-specific DNA binding);GO:0001102(RNA polymerase II activating transcription factor binding);GO:0001227(DNA-binding transcription repressor activity, RNA polymerase II-specific);GO:0001228(DNA…	NA	K10176	NA	T-box	T-box 2 [Source:MGI Symbol;Acc:MGI:98494]	protein_coding	NA	0.761361	0.927775	1.19556	0.800716	0.967407	0.968802	1.27147	0.993449	0.800607	0.993485	0.839481	1.02496	185	228	311	207	243	242	323	301	207	254	240	267
ENSMUSG00000000094	chr11	85886422	85916097	+	Tbx4	21387	ENSMUST00000108047	GO:0000122(negative regulation of transcription by RNA polymerase II);GO:0000977(RNA polymerase II regulatory region sequence-specific DNA binding);GO:0001102(RNA polymerase II activating transcription factor binding);GO:0001228(DNA-binding transcription activator activity, RNA polymerase II-specific);GO:0001525(angiogenesis);GO:0001708(cell fate specification);GO:0002009(morphogenesis of an epit…	NA	K10178	NA	T-box	T-box 4 [Source:MGI Symbol;Acc:MGI:102556]	protein_coding	NA	0.0508541	0	0	0	0.0168831	0	0	0.0514873	0.0157326	0	0.0288118	0	12	0	0	0	4	0	0	15	4	0	8	0
ENSMUSG00000000120	chr11	95568818	95587735	-	Ngfr	18053	ENSMUST00000000122	GO:0001540(amyloid-beta binding);GO:0001678(cellular glucose homeostasis);GO:0005035(death receptor activity);GO:0005168(neurotrophin TRKA receptor binding);GO:0005515(protein binding);GO:0005516(calmodulin binding);GO:0005634(nucleus);GO:0005635(nuclear envelope);GO:0005737(cytoplasm);GO:0005739(mitochondrion);GO:0005791(rough endoplasmic reticulum);GO:0005794(Golgi apparatus);GO:0005886(plasma …	04010(MAPK signaling pathway);04014(Ras signaling pathway);04015(Rap1 signaling pathway);04060(Cytokine-cytokine receptor interaction);04151(PI3K-Akt signaling pathway);04215(Apoptosis - multiple species);04722(Neurotrophin signaling pathway);05202(Transcriptional misregulation in cancer)	K02583	NA	NA	nerve growth factor receptor (TNFR superfamily, member 16) [Source:MGI Symbol;Acc:MGI:97323]	protein_coding	R_MMU_204998(Cell_death_signalling_via_NRAGE,_NRIF_and_NADE);R_MMU_73887(Death_Receptor_Signalling);R_MMU_209543(p75NTR_recruits_signalling_complexes);R_MMU_209563(Axonal_growth_stimulation);R_MMU_193697(p75NTR_regulates_axonogenesis);R_MMU_205043(NRIF_signals_cell_death_from_the_nucleus);R_MMU_193704(p75_NTR_receptor_mediated_signalling);R_MMU_205025(NADE_modulates_death_signalling);R_MMU_205017…	2.62939	2.54523	2.48323	2.37622	1.96727	2.28527	2.21368	1.9154	2.39304	2.74909	2.69456	2.19522	606	594	613	582	470	542	534	552	586	666	731	543
ENSMUSG00000000125	chr11	103774150	103817957	+	Wnt3	22415	ENSMUST00000000127	GO:0000902(cell morphogenesis);GO:0001707(mesoderm formation);GO:0005102(signaling receptor binding);GO:0005109(frizzled binding);GO:0005125(cytokine activity);GO:0005515(protein binding);GO:0005576(extracellular region);GO:0005615(extracellular space);GO:0005737(cytoplasm);GO:0005788(endoplasmic reticulum lumen);GO:0007165(signal transduction);GO:0007267(cell-cell signaling);GO:0007275(multicell…	04150(mTOR signaling pathway);04310(Wnt signaling pathway);04390(Hippo signaling pathway);04550(Signaling pathways regulating pluripotency of stem cells);04916(Melanogenesis);04934(Cushing syndrome);05165(Human papillomavirus infection);05200(Pathways in cancer);05205(Proteoglycans in cancer);05206(MicroRNAs in cancer);05217(Basal cell carcinoma);05224(Breast cancer);05225(Hepatocellular carcinom…	K00312	NA	NA	wingless-type MMTV integration site family, member 3 [Source:MGI Symbol;Acc:MGI:98955]	protein_coding	R_MMU_201681(TCF_dependent_signaling_in_response_to_WNT);R_MMU_195721(Signaling_by_WNT);R_MMU_3238698(WNT_ligand_biogenesis_and_trafficking);R_MMU_162582(Signal_Transduction)	0.210252	0.187473	0.194002	0.118879	0.276185	0.111023	0.204691	0.235389	0.200006	0.161645	0.230875	0.157057	44	40	43	26	59	24	45	61	44	35	56	35
ENSMUSG00000000126	chr11	59306928	59333552	+	Wnt9a	216795	ENSMUST00000000128;ENSMUST00000108783	GO:0005102(signaling receptor binding);GO:0005109(frizzled binding);GO:0005125(cytokine activity);GO:0005515(protein binding);GO:0005576(extracellular region);GO:0005615(extracellular space);GO:0007093(mitotic cell cycle checkpoint);GO:0007275(multicellular organism development);GO:0008285(negative regulation of cell population proliferation);GO:0016055(Wnt signaling pathway);GO:0030182(neuron di…	04150(mTOR signaling pathway);04310(Wnt signaling pathway);04390(Hippo signaling pathway);04550(Signaling pathways regulating pluripotency of stem cells);04916(Melanogenesis);04934(Cushing syndrome);05165(Human papillomavirus infection);05200(Pathways in cancer);05205(Proteoglycans in cancer);05217(Basal cell carcinoma);05224(Breast cancer);05225(Hepatocellular carcinoma);05226(Gastric cancer);05…	K01064	NA	NA	wingless-type MMTV integration site family, member 9A [Source:MGI Symbol;Acc:MGI:2446084]	protein_coding	R_MMU_195721(Signaling_by_WNT);R_MMU_3238698(WNT_ligand_biogenesis_and_trafficking);R_MMU_162582(Signal_Transduction)	6.79058	6.72868	6.61118	6.36216	5.43284	4.91421	5.61295	4.47946	6.68082	6.17405	6.63759	5.95795	1512	1517	1577	1505	1252	1125	1308	1246	1581	1445	1739	1424
ENSMUSG00000000127	chr17	63863062	64139463	+	Fer	14158	ENSMUST00000233225;ENSMUST00000232945;ENSMUST00000233190;ENSMUST00000000129;ENSMUST00000038080	GO:0000166(nucleotide binding);GO:0000226(microtubule cytoskeleton organization);GO:0000790(nuclear chromatin);GO:0001932(regulation of protein phosphorylation);GO:0003779(actin binding);GO:0004672(protein kinase activity);GO:0004713(protein tyrosine kinase activity);GO:0004715(non-membrane spanning protein tyrosine kinase activity);GO:0005102(signaling receptor binding);GO:0005154(epidermal grow…	04520(Adherens junction);04520(Adherens junction)	K08889	EC:2.7.10.2	NA	fer (fms/fps related) protein kinase [Source:MGI Symbol;Acc:MGI:105917]	protein_coding	R_MMU_9006934(Signaling_by_Receptor_Tyrosine_Kinases);R_MMU_1433557(Signaling_by_SCF_KIT);R_MMU_162582(Signal_Transduction)	0.979786	0.992442	0.716501	1.13641	1.182	0.876387	1.17727	1.83575	1.03046	0.947798	1.04424	1.27322	308	316	242	379	384	283	387	720	345	312	386	429
ENSMUSG00000000131	chr7	126101715	126200501	-	Xpo6	74204	ENSMUST00000168189;ENSMUST00000009344;ENSMUST00000166719;ENSMUST00000167315;ENSMUST00000170675;ENSMUST00000168933;ENSMUST00000168564;ENSMUST00000165660;ENSMUST00000167268;ENSMUST00000166540;ENSMUST00000164741;ENSMUST00000168649;ENSMUST00000167147;ENSMUST00000163959;ENSMUST00000206784	GO:0005049(nuclear export signal receptor activity);GO:0005634(nucleus);GO:0005654(nucleoplasm);GO:0005730(nucleolus);GO:0005737(cytoplasm);GO:0005829(cytosol);GO:0005886(plasma membrane);GO:0006611(protein export from nucleus);GO:0006886(intracellular protein transport);GO:0008536(Ran GTPase binding);GO:0015031(protein transport);GO:0032991(protein-containing complex);GO:0032991(protein-containi…	NA	NA	NA	NA	exportin 6 [Source:MGI Symbol;Acc:MGI:2429950]	protein_coding;nonsense_mediated_decay;retained_intron;processed_transcript	NA	4.93166	5.20789	5.25209	5.51294	5.47443	5.45076	5.35713	5.36929	4.96	5.15598	5.47924	5.7417	5581	5973	6370	6628	6415	6344	6348	7592	5963	6134	7297	6976
ENSMUSG00000000134	X	7762560	7775202	+	Tfe3	209446	ENSMUST00000144715;ENSMUST00000132209;ENSMUST00000077680;ENSMUST00000079542;ENSMUST00000115679;ENSMUST00000137467;ENSMUST00000143680;ENSMUST00000115680;ENSMUST00000144900;ENSMUST00000115677;ENSMUST00000101695;ENSMUST00000126694;ENSMUST00000133456	GO:0000976(transcription regulatory region sequence-specific DNA binding);GO:0000978(RNA polymerase II cis-regulatory region sequence-specific DNA binding);GO:0001228(DNA-binding transcription activator activity, RNA polymerase II-specific);GO:0002250(adaptive immune response);GO:0002376(immune system process);GO:0003677(DNA binding);GO:0003700(DNA-binding transcription factor activity);GO:000563…	04137(Mitophagy - animal);05202(Transcriptional misregulation in cancer);05211(Renal cell carcinoma);05211(Renal cell carcinoma)	K09105	NA	bHLH	transcription factor E3 [Source:MGI Symbol;Acc:MGI:98511]	retained_intron;processed_transcript;protein_coding;nonsense_mediated_decay	NA	10.7293	11.5958	10.8989	11.8264	10.9521	11.1201	11.1112	11.9483	10.8997	10.872	10.6496	11.6169	6647	7276	7234	7780	7024	7081	7204	9250	7175	7078	7762	7724
ENSMUSG00000000142	chr11	108920349	108950783	+	Axin2	12006	ENSMUST00000052915;ENSMUST00000140821;ENSMUST00000144130;ENSMUST00000139682	GO:0001756(somitogenesis);GO:0001934(positive regulation of protein phosphorylation);GO:0001957(intramembranous ossification);GO:0003139(secondary heart field specification);GO:0003413(chondrocyte differentiation involved in endochondral bone morphogenesis);GO:0005515(protein binding);GO:0005634(nucleus);GO:0005737(cytoplasm);GO:0005813(centrosome);GO:0008013(beta-catenin binding);GO:0008219(cell…	04310(Wnt signaling pathway);04390(Hippo signaling pathway);04550(Signaling pathways regulating pluripotency of stem cells);04934(Cushing syndrome);05165(Human papillomavirus infection);05200(Pathways in cancer);05210(Colorectal cancer);05213(Endometrial cancer);05217(Basal cell carcinoma);05224(Breast cancer);05225(Hepatocellular carcinoma);05226(Gastric cancer);05226(Gastric cancer)	K04385	NA	NA	axin 2 [Source:MGI Symbol;Acc:MGI:1270862]	protein_coding;processed_transcript	R_MMU_5689880(Ub_specific_processing_proteases);R_MMU_4641257(Degradation_of_AXIN);R_MMU_201681(TCF_dependent_signaling_in_response_to_WNT);R_MMU_195721(Signaling_by_WNT);R_MMU_597592(Post_translational_protein_modification);R_MMU_392499(Metabolism_of_proteins);R_MMU_5688426(Deubiquitination);R_MMU_162582(Signal_Transduction)	0.120395	0.125402	0.0865096	0.233384	0.152055	0.0764733	0.136884	0.068796	0.051862	0.132287	0.0749439	0.160466	45	48	35	93	58	30	54	32	21	52	33	64
ENSMUSG00000000148	chr5	140705011	140719379	+	Brat1	231841	ENSMUST00000041588;ENSMUST00000153440;ENSMUST00000110806;ENSMUST00000131905;ENSMUST00000124892;ENSMUST00000100505	GO:0001934(positive regulation of protein phosphorylation);GO:0005515(protein binding);GO:0005634(nucleus);GO:0005654(nucleoplasm);GO:0005737(cytoplasm);GO:0006006(glucose metabolic process);GO:0006915(apoptotic process);GO:0006974(cellular response to DNA damage stimulus);GO:0008283(cell population proliferation);GO:0010212(response to ionizing radiation);GO:0016477(cell migration);GO:0030307(po…	NA	K23112	NA	NA	BRCA1-associated ATM activator 1 [Source:MGI Symbol;Acc:MGI:1891679]	protein_coding;nonsense_mediated_decay;retained_intron	NA	3.212	3.80044	3.94945	3.91378	3.89756	4.24822	3.81655	3.64266	3.73169	3.47714	3.63196	4.40629	1330	1592	1751	1718	1670	1806	1653	1881	1639	1511	1768	1956
ENSMUSG00000000149	chr5	140758408	140830431	-	Gna12	14673	ENSMUST00000000153;ENSMUST00000198447	GO:0000166(nucleotide binding);GO:0001664(G protein-coupled receptor binding);GO:0001701(in utero embryonic development);GO:0003924(GTPase activity);GO:0005525(GTP binding);GO:0005737(cytoplasm);GO:0005834(heterotrimeric G-protein complex);GO:0005886(plasma membrane);GO:0007165(signal transduction);GO:0007186(G protein-coupled receptor signaling pathway);GO:0007188(adenylate cyclase-modulating G …	04010(MAPK signaling pathway);04022(cGMP-PKG signaling pathway);04071(Sphingolipid signaling pathway);04072(Phospholipase D signaling pathway);04270(Vascular smooth muscle contraction);04730(Long-term depression);04810(Regulation of actin cytoskeleton);04928(Parathyroid hormone synthesis, secretion and action);05163(Human cytomegalovirus infection);05200(Pathways in cancer);05200(Pathways in canc…	K04346	NA	NA	guanine nucleotide binding protein, alpha 12 [Source:MGI Symbol;Acc:MGI:95767]	protein_coding	R_MMU_456926(Thrombin_signalling_through_proteinase_activated_receptors_(PARs));R_MMU_109582(Hemostasis);R_MMU_76002(Platelet_activation,_signaling_and_aggregation);R_MMU_416482(G_alpha_(12/13)_signalling_events);R_MMU_372790(Signaling_by_GPCR);R_MMU_388396(GPCR_downstream_signalling);R_MMU_162582(Signal_Transduction)	30.8511	32.74	33.8345	36.2111	29.5549	28.6652	30.1802	36.4683	28.9894	32.7208	32.1712	41.5392	7044	7575	8280	8782	6987	6729	7214	10406	7034	7854	8644	10183
ENSMUSG00000000154	chr7	143473736	143499334	+	Slc22a18	18400	ENSMUST00000052348;ENSMUST00000150791;ENSMUST00000145943;ENSMUST00000141988;ENSMUST00000105917	GO:0005635(nuclear envelope);GO:0005737(cytoplasm);GO:0016020(membrane);GO:0016021(integral component of membrane);GO:0016324(apical plasma membrane);GO:0022857(transmembrane transporter activity);GO:0031625(ubiquitin protein ligase binding);GO:0042908(xenobiotic transport);GO:0055085(transmembrane transport);GO:1990961(xenobiotic detoxification by transmembrane export across the plasma membrane)…	NA	K08214	NA	NA	solute carrier family 22 (organic cation transporter), member 18 [Source:MGI Symbol;Acc:MGI:1336884]	protein_coding;nonsense_mediated_decay	R_MMU_549132(Organic_cation/anion/zwitterion_transport);R_MMU_425407(SLC_mediated_transmembrane_transport);R_MMU_382551(Transport_of_small_molecules);R_MMU_425366(Transport_of_bile_salts_and_organic_acids,_metal_ions_and_amine_compounds);R_MMU_549127(Organic_cation_transport)	0.623352	0.47963	0.689982	0.911538	0.755767	0.624601	0.371822	0.693883	0.474043	0.550905	0.981473	0.626441	72	56	84	112	90	73	45	99	58	67	132	77
ENSMUSG00000000157	chr16	96422288	96443619	-	Itgb2l	16415	ENSMUST00000000161;ENSMUST00000113773;ENSMUST00000131777	GO:0001540(amyloid-beta binding);GO:0005178(integrin binding);GO:0005886(plasma membrane);GO:0005925(focal adhesion);GO:0006954(inflammatory response);GO:0007155(cell adhesion);GO:0007160(cell-matrix adhesion);GO:0007229(integrin-mediated signaling pathway);GO:0008305(integrin complex);GO:0016020(membrane);GO:0016021(integral component of membrane);GO:0016477(cell migration);GO:0030141(secretory …	04015(Rap1 signaling pathway);04145(Phagosome);04390(Hippo signaling pathway);04514(Cell adhesion molecules (CAMs));04610(Complement and coagulation cascades);04650(Natural killer cell mediated cytotoxicity);04670(Leukocyte transendothelial migration);04810(Regulation of actin cytoskeleton);05133(Pertussis);05134(Legionellosis);05140(Leishmaniasis);05144(Malaria);05146(Amoebiasis);05150(Staphyloc…	K06464	NA	NA	integrin beta 2-like [Source:MGI Symbol;Acc:MGI:1277979]	protein_coding;retained_intron	NA	0.050702	0.0376552	0.0842429	0.0844811	0.0944703	0.210194	0.0755386	0.0705095	0.0758078	0.0265532	0.0623009	0.0466243	15	12	27	26	29	63	24	27	24	9	23	15
ENSMUSG00000000159	chr16	96361668	96422121	+	Igsf5	72058	ENSMUST00000000163	GO:0016020(membrane);GO:0016021(integral component of membrane);GO:0098609(cell-cell adhesion)	04530(Tight junction)	K06786	NA	NA	immunoglobulin superfamily, member 5 [Source:MGI Symbol;Acc:MGI:1919308]	protein_coding	NA	0.0706858	0	0.0219853	0	0	0.045837	0	0	0	0	0	0	12	0	4	0	0	8	0	0	0	0	0	0
ENSMUSG00000000167	chr9	50617321	50625000	+	Pih1d2	72614	ENSMUST00000000171;ENSMUST00000124029;ENSMUST00000132187;ENSMUST00000155773;ENSMUST00000141366;ENSMUST00000125606	GO:0000492(box C/D snoRNP assembly);GO:0005737(cytoplasm);GO:0006364(rRNA processing);GO:0017160(Ral GTPase binding);GO:0097255(R2TP complex);GO:1990904(ribonucleoprotein complex);GO:1990904(ribonucleoprotein complex)	NA	NA	NA	NA	PIH1 domain containing 2 [Source:MGI Symbol;Acc:MGI:1919864]	protein_coding;retained_intron;nonsense_mediated_decay	NA	0.388052	0.369538	0.435595	0.475307	0.601843	0.351035	0.700344	0.581155	0.464774	0.346702	0.494405	0.574673	74	72	92	98	119	70	141	140	96	70	112	118
ENSMUSG00000000168	chr9	50634633	50659780	-	Dlat	235339	ENSMUST00000034567;ENSMUST00000126933;ENSMUST00000125919;ENSMUST00000132455;ENSMUST00000142275;ENSMUST00000155417	GO:0004742(dihydrolipoyllysine-residue acetyltransferase activity);GO:0005739(mitochondrion);GO:0005759(mitochondrial matrix);GO:0005967(mitochondrial pyruvate dehydrogenase complex);GO:0005975(carbohydrate metabolic process);GO:0006006(glucose metabolic process);GO:0006086(acetyl-CoA biosynthetic process from pyruvate);GO:0006090(pyruvate metabolic process);GO:0006099(tricarboxylic acid cycle);G…	00010(Glycolysis / Gluconeogenesis);00020(Citrate cycle (TCA cycle));00620(Pyruvate metabolism);00620(Pyruvate metabolism)	K00627	EC:2.3.1.12	NA	dihydrolipoamide S-acetyltransferase (E2 component of pyruvate dehydrogenase complex) [Source:MGI Symbol;Acc:MGI:2385311]	protein_coding;retained_intron;processed_transcript	R_MMU_70268(Pyruvate_metabolism);R_MMU_1430728(Metabolism);R_MMU_9006931(Signaling_by_Nuclear_Receptors);R_MMU_204174(Regulation_of_pyruvate_dehydrogenase_(PDH)_complex);R_MMU_71291(Metabolism_of_amino_acids_and_derivatives);R_MMU_162582(Signal_Transduction);R_MMU_5362517(Signaling_by_Retinoic_Acid);R_MMU_389661(Glyoxylate_metabolism_and_glycine_degradation);R_MMU_71406(Pyruvate_metabolism_and_Ci…	8.49946	8.06585	8.16945	8.24649	8.90698	7.637	7.89517	9.58298	8.80519	8.22436	8.63605	9.62887	2778	2670	2861	2862	3013	2567	2700	3914	3058	2825	3321	3378
ENSMUSG00000000171	chr9	50596357	50603812	-	Sdhd	66925	ENSMUST00000000175	GO:0000104(succinate dehydrogenase activity);GO:0005739(mitochondrion);GO:0005740(mitochondrial envelope);GO:0005743(mitochondrial inner membrane);GO:0005749(mitochondrial respiratory chain complex II, succinate dehydrogenase complex (ubiquinone));GO:0006099(tricarboxylic acid cycle);GO:0006121(mitochondrial electron transport, succinate to ubiquinone);GO:0008177(succinate dehydrogenase (ubiquino…	00020(Citrate cycle (TCA cycle));00190(Oxidative phosphorylation);04714(Thermogenesis);04932(Non-alcoholic fatty liver disease (NAFLD));05010(Alzheimer disease);05012(Parkinson disease);05016(Huntington disease)	K00237	NA	NA	succinate dehydrogenase complex, subunit D, integral membrane protein [Source:MGI Symbol;Acc:MGI:1914175]	protein_coding	R_MMU_1430728(Metabolism);R_MMU_71403(Citric_acid_cycle_(TCA_cycle));R_MMU_71406(Pyruvate_metabolism_and_Citric_Acid_(TCA)_cycle);R_MMU_1428517(The_citric_acid_(TCA)_cycle_and_respiratory_electron_transport)	100.818	100.961	99.8921	101.485	95.9416	95.9778	102.591	111.244	104.326	103.139	101.901	106.738	8296	8417	8809	8870	8173	8119	8837	11439	9121	8921	9866	9429
ENSMUSG00000000182	chr6	127072902	127081408	+	Fgf23	64654	ENSMUST00000000186	GO:0000165(MAPK cascade);GO:0005104(fibroblast growth factor receptor binding);GO:0005105(type 1 fibroblast growth factor receptor binding);GO:0005515(protein binding);GO:0005576(extracellular region);GO:0005615(extracellular space);GO:0006796(phosphate-containing compound metabolic process);GO:0008083(growth factor activity);GO:0008543(fibroblast growth factor receptor signaling pathway);GO:0010…	04010(MAPK signaling pathway);04014(Ras signaling pathway);04015(Rap1 signaling pathway);04151(PI3K-Akt signaling pathway);04810(Regulation of actin cytoskeleton);04928(Parathyroid hormone synthesis, secretion and action);05200(Pathways in cancer);05218(Melanoma);05224(Breast cancer);05226(Gastric cancer)	K22428	NA	NA	fibroblast growth factor 23 [Source:MGI Symbol;Acc:MGI:1891427]	protein_coding	R_MMU_5654727(Negative_regulation_of_FGFR2_signaling);R_MMU_5654743(Signaling_by_FGFR4);R_MMU_5654704(SHC_mediated_cascade:FGFR3);R_MMU_190242(FGFR1_ligand_binding_and_activation);R_MMU_2428924(IGF1R_signaling_cascade);R_MMU_109704(PI3K_Cascade);R_MMU_5654726(Negative_regulation_of_FGFR1_signaling);R_MMU_190372(FGFR3c_ligand_binding_and_activation);R_MMU_8957275(Post_translational_protein_phospho…	0	0	0	0	0	0.047814	0	0	0	0.031176	0	0.030525	0	0	0	0	0	6	0	0	0	4	0	4
ENSMUSG00000000183	chr6	127015586	127028187	+	Fgf6	14177	ENSMUST00000000187	GO:0001502(cartilage condensation);GO:0001525(angiogenesis);GO:0005576(extracellular region);GO:0005615(extracellular space);GO:0007275(multicellular organism development);GO:0008083(growth factor activity);GO:0008284(positive regulation of cell population proliferation);GO:0008543(fibroblast growth factor receptor signaling pathway);GO:0030154(cell differentiation);GO:0042383(sarcolemma);GO:0045…	04010(MAPK signaling pathway);04014(Ras signaling pathway);04015(Rap1 signaling pathway);04151(PI3K-Akt signaling pathway);04810(Regulation of actin cytoskeleton);05200(Pathways in cancer);05218(Melanoma);05224(Breast cancer);05226(Gastric cancer)	K04358	NA	NA	fibroblast growth factor 6 [Source:MGI Symbol;Acc:MGI:95520]	protein_coding	R_MMU_5654727(Negative_regulation_of_FGFR2_signaling);R_MMU_5654743(Signaling_by_FGFR4);R_MMU_190242(FGFR1_ligand_binding_and_activation);R_MMU_2428924(IGF1R_signaling_cascade);R_MMU_109704(PI3K_Cascade);R_MMU_5654726(Negative_regulation_of_FGFR1_signaling);R_MMU_5654700(FRS_mediated_FGFR2_signaling);R_MMU_5683057(MAPK_family_signaling_cascades);R_MMU_190373(FGFR1c_ligand_binding_and_activation);…	0.012722	0.012429	0	0	0	0	0.009944	0	0	0	0	0	4	4	0	0	0	0	4	0	0	0	0	0
ENSMUSG00000000184	chr6	127125162	127152193	-	Ccnd2	12444	ENSMUST00000000188;ENSMUST00000201564;ENSMUST00000201985;ENSMUST00000202363;ENSMUST00000201066;ENSMUST00000201637	GO:0000079(regulation of cyclin-dependent protein serine/threonine kinase activity);GO:0000082(G1/S transition of mitotic cell cycle);GO:0000307(cyclin-dependent protein kinase holoenzyme complex);GO:0000785(chromatin);GO:0001934(positive regulation of protein phosphorylation);GO:0005515(protein binding);GO:0005634(nucleus);GO:0005654(nucleoplasm);GO:0005730(nucleolus);GO:0005737(cytoplasm);GO:00…	04068(FoxO signaling pathway);04110(Cell cycle);04115(p53 signaling pathway);04151(PI3K-Akt signaling pathway);04218(Cellular senescence);04310(Wnt signaling pathway);04340(Hedgehog signaling pathway);04390(Hippo signaling pathway);04510(Focal adhesion);04630(Jak-STAT signaling pathway);04917(Prolactin signaling pathway);05162(Measles);05165(Human papillomavirus infection);05166(Human T-cell leuk…	K10151	NA	NA	cyclin D2 [Source:MGI Symbol;Acc:MGI:88314]	protein_coding;processed_transcript;retained_intron	R_MMU_73857(RNA_Polymerase_II_Transcription);R_MMU_212436(Generic_Transcription_Pathway);R_MMU_1640170(Cell_Cycle);R_MMU_69236(G1_Phase);R_MMU_69278(Cell_Cycle,_Mitotic);R_MMU_453279(Mitotic_G1_phase_and_G1/S_transition);R_MMU_8934593(Regulation_of_RUNX1_Expression_and_Activity);R_MMU_74160(Gene_expression_(Transcription));R_MMU_69231(Cyclin_D_associated_events_in_G1);R_MMU_8878171(Transcriptiona…	2.09214	2.47755	2.10777	2.39404	3.02182	2.97416	2.97604	3.13167	2.0854	2.18182	2.7034	2.5681	1318	1580	1423	1602	1969	1925	1962	2464	1395	1444	2003	1737
ENSMUSG00000000194	chr2	31152316	31218775	+	Gpr107	277463	ENSMUST00000056433;ENSMUST00000153032;ENSMUST00000194084;ENSMUST00000172422;ENSMUST00000151991;ENSMUST00000127872;ENSMUST00000133207;ENSMUST00000146747;ENSMUST00000147099;ENSMUST00000169333	GO:0005515(protein binding);GO:0005654(nucleoplasm);GO:0005769(early endosome);GO:0005794(Golgi apparatus);GO:0005886(plasma membrane);GO:0016020(membrane);GO:0016021(integral component of membrane);GO:0030136(clathrin-coated vesicle);GO:0032050(clathrin heavy chain binding);GO:0072583(clathrin-dependent endocytosis);GO:0072583(clathrin-dependent endocytosis)	NA	K22985	NA	NA	G protein-coupled receptor 107 [Source:MGI Symbol;Acc:MGI:2139054]	protein_coding;retained_intron;processed_transcript	NA	7.77968	8.4575	8.86459	8.97448	7.62887	7.59306	8.22253	8.28284	7.87473	8.45446	8.1913	9.27599	6644	7317	8111	8138	6743	6666	7350	8837	7144	7588	8229	8502
ENSMUSG00000000202	chr11	114791217	114795945	-	Btbd17	72014	ENSMUST00000156053;ENSMUST00000000206;ENSMUST00000156192;ENSMUST00000146853;ENSMUST00000141386	GO:0003674(molecular_function);GO:0005515(protein binding);GO:0005575(cellular_component);GO:0005576(extracellular region);GO:0008150(biological_process);GO:0008150(biological_process)	NA	NA	NA	NA	BTB (POZ) domain containing 17 [Source:MGI Symbol;Acc:MGI:1919264]	processed_transcript;protein_coding	NA	0.0764899	0	0.0140756	0.0398371	0.0749696	0.0221009	0.0445472	0.0462296	0	0.0853317	0.0261725	0	18	0	4	10	17	5	11	13	0	21	7	0
ENSMUSG00000000204	chr11	83175186	83190216	+	Slfn4	20558	ENSMUST00000000208;ENSMUST00000167596	GO:0003674(molecular_function);GO:0005575(cellular_component);GO:0009617(response to bacterium);GO:0009617(response to bacterium)	NA	NA	NA	NA	schlafen 4 [Source:MGI Symbol;Acc:MGI:1329010]	protein_coding	NA	0.100499	0	0	0	0.18199	0	0	0.0358387	0.0141136	0.160335	0	0.0644055	27	0	0	0	50	0	0	12	4	45	0	19
ENSMUSG00000000214	chr7	142892752	142931128	-	Th	21823	ENSMUST00000000219;ENSMUST00000105929	GO:0001666(response to hypoxia);GO:0001963(synaptic transmission, dopaminergic);GO:0001975(response to amphetamine);GO:0004497(monooxygenase activity);GO:0004511(tyrosine 3-monooxygenase activity);GO:0005506(iron ion binding);GO:0005634(nucleus);GO:0005737(cytoplasm);GO:0005739(mitochondrion);GO:0005790(smooth endoplasmic reticulum);GO:0005829(cytosol);GO:0006585(dopamine biosynthetic process fro…	00350(Tyrosine metabolism);00790(Folate biosynthesis);04728(Dopaminergic synapse);04917(Prolactin signaling pathway);05012(Parkinson disease);05030(Cocaine addiction);05031(Amphetamine addiction);05034(Alcoholism);05034(Alcoholism)	NA	NA	NA	tyrosine hydroxylase [Source:MGI Symbol;Acc:MGI:98735]	protein_coding	R_MMU_209905(Catecholamine_biosynthesis);R_MMU_1430728(Metabolism);R_MMU_209776(Metabolism_of_amine_derived_hormones);R_MMU_71291(Metabolism_of_amino_acids_and_derivatives)	0.0784787	0.0336466	0.107162	0.040041	0.147203	0.0893852	0.053526	0	0.0590056	0.0808405	0.0993964	0.0339556	13	6	19	7	25	15	9	0	10	14	19	6
ENSMUSG00000000215	chr7	142678656	142699510	-	Ins2	16334	ENSMUST00000105933	GO:0000122(negative regulation of transcription by RNA polymerase II);GO:0000187(activation of MAPK activity);GO:0002020(protease binding);GO:0002674(negative regulation of acute inflammatory response);GO:0005158(insulin receptor binding);GO:0005159(insulin-like growth factor receptor binding);GO:0005179(hormone activity);GO:0005576(extracellular region);GO:0005615(extracellular space);GO:0005634…	04010(MAPK signaling pathway);04014(Ras signaling pathway);04015(Rap1 signaling pathway);04022(cGMP-PKG signaling pathway);04066(HIF-1 signaling pathway);04068(FoxO signaling pathway);04072(Phospholipase D signaling pathway);04114(Oocyte meiosis);04140(Autophagy - animal);04150(mTOR signaling pathway);04151(PI3K-Akt signaling pathway);04152(AMPK signaling pathway);04211(Longevity regulating pathw…	K04526	NA	NA	insulin II [Source:MGI Symbol;Acc:MGI:96573]	protein_coding	R_MMU_5653656(Vesicle_mediated_transport);R_MMU_74713(IRS_activation);R_MMU_199977(ER_to_Golgi_Anterograde_Transport);R_MMU_6811558(PI5P,_PP2A_and_IER3_Regulate_PI3K/AKT_Signaling);R_MMU_74752(Signaling_by_Insulin_receptor);R_MMU_948021(Transport_to_the_Golgi_and_subsequent_modification);R_MMU_2980736(Peptide_hormone_metabolism);R_MMU_74749(Signal_attenuation);R_MMU_264876(Insulin_processing);R_M…	0	0	0	0	0	0	0	0	0	0	0	0.0195442	0	0	0	0	0	0	0	0	0	0	0	2
ENSMUSG00000000223	X	134404551	134456573	+	Drp2	13497	ENSMUST00000113228;ENSMUST00000153424;ENSMUST00000113224;ENSMUST00000000228	GO:0005515(protein binding);GO:0005886(plasma membrane);GO:0007417(central nervous system development);GO:0008270(zinc ion binding);GO:0014069(postsynaptic density);GO:0016020(membrane);GO:0030054(cell junction);GO:0030425(dendrite);GO:0042995(cell projection);GO:0043204(perikaryon);GO:0045202(synapse);GO:0046872(metal ion binding);GO:0050808(synapse organization);GO:0098978(glutamatergic synapse…	NA	NA	NA	NA	dystrophin related protein 2 [Source:MGI Symbol;Acc:MGI:107432]	protein_coding;retained_intron	NA	0.0603848	0.0269554	0.0589328	0.0492534	0.0410692	0.0230267	0.0239961	0.080568	0.0627329	0.0363674	0.055897	0.0880068	35	17	37	30	25	14	15	59	40	22	39	55
ENSMUSG00000000244	chr7	143005046	143019644	+	Tspan32	27027	ENSMUST00000009396;ENSMUST00000141186;ENSMUST00000075172;ENSMUST00000145212;ENSMUST00000207449;ENSMUST00000154264	GO:0003674(molecular_function);GO:0005887(integral component of plasma membrane);GO:0007010(cytoskeleton organization);GO:0007229(integrin-mediated signaling pathway);GO:0007596(blood coagulation);GO:0007599(hemostasis);GO:0008285(negative regulation of cell population proliferation);GO:0009986(cell surface);GO:0016020(membrane);GO:0016021(integral component of membrane);GO:0030886(negative regul…	NA	K17359	NA	NA	tetraspanin 32 [Source:MGI Symbol;Acc:MGI:1350360]	protein_coding;retained_intron;nonsense_mediated_decay	NA	0	0	0	0	0	0	0.00638886	0.0439644	0.0149373	0.02131	0.008104	0.00888226	0	0	0	0	0	0	3	24	7	12	5	4
ENSMUSG00000000247	chr2	38339281	38369733	+	Lhx2	16870	ENSMUST00000143783;ENSMUST00000149664;ENSMUST00000000253;ENSMUST00000176229;ENSMUST00000155964;ENSMUST00000175896	GO:0000977(RNA polymerase II regulatory region sequence-specific DNA binding);GO:0000978(RNA polymerase II cis-regulatory region sequence-specific DNA binding);GO:0000981(DNA-binding transcription factor activity, RNA polymerase II-specific);GO:0001228(DNA-binding transcription activator activity, RNA polymerase II-specific);GO:0001843(neural tube closure);GO:0001942(hair follicle development);GO…	NA	K09373	NA	Homeobox	LIM homeobox protein 2 [Source:MGI Symbol;Acc:MGI:96785]	protein_coding;retained_intron;nonsense_mediated_decay	NA	0.587471	0.451577	0.609589	0.732311	1.00426	0.817409	0.719924	0.618622	0.612062	0.822079	0.892776	0.74908	173	135	194	231	307	250	224	229	192	255	311	238
ENSMUSG00000000253	chr13	45507444	45553800	+	Gmpr	66355	ENSMUST00000000260;ENSMUST00000222227	GO:0003824(catalytic activity);GO:0003920(GMP reductase activity);GO:0006144(purine nucleobase metabolic process);GO:0006163(purine nucleotide metabolic process);GO:0009117(nucleotide metabolic process);GO:0016491(oxidoreductase activity);GO:0046872(metal ion binding);GO:0055114(oxidation-reduction process);GO:1902560(GMP reductase complex);GO:1902560(GMP reductase complex)	00230(Purine metabolism);00230(Purine metabolism)	K00364	EC:1.7.1.7	NA	guanosine monophosphate reductase [Source:MGI Symbol;Acc:MGI:1913605]	protein_coding;processed_transcript	R_MMU_74217(Purine_salvage);R_MMU_1430728(Metabolism);R_MMU_8956321(Nucleotide_salvage);R_MMU_15869(Metabolism_of_nucleotides)	6.43411	7.35597	7.30414	8.779	5.32254	5.93963	6.0674	7.35194	6.23047	6.60594	7.5199	9.27998	999	1158	1216	1449	856	949	987	1428	1028	1079	1374	1547
ENSMUSG00000000263	chr11	55514238	55608198	-	Glra1	14654	ENSMUST00000102716	GO:0001508(action potential);GO:0001964(startle response);GO:0002087(regulation of respiratory gaseous exchange by nervous system process);GO:0004888(transmembrane signaling receptor activity);GO:0005216(ion channel activity);GO:0005230(extracellular ligand-gated ion channel activity);GO:0005254(chloride channel activity);GO:0005783(endoplasmic reticulum);GO:0005886(plasma membrane);GO:0005887(in…	04080(Neuroactive ligand-receptor interaction)	K05193	NA	NA	glycine receptor, alpha 1 subunit [Source:MGI Symbol;Acc:MGI:95747]	protein_coding	R_MMU_112315(Transmission_across_Chemical_Synapses);R_MMU_112314(Neurotransmitter_receptors_and_postsynaptic_signal_transmission);R_MMU_112316(Neuronal_System)	0.0161973	0	0	0	0	0	0	0	0	0	0	0	3	0	0	0	0	0	0	0	0	0	0	0
ENSMUSG00000000266	X	140664599	140767715	+	Mid2	23947	ENSMUST00000128809;ENSMUST00000112990;ENSMUST00000112988;ENSMUST00000112993;ENSMUST00000140144	GO:0005515(protein binding);GO:0005737(cytoplasm);GO:0005856(cytoskeleton);GO:0005874(microtubule);GO:0008017(microtubule binding);GO:0008270(zinc ion binding);GO:0010508(positive regulation of autophagy);GO:0019899(enzyme binding);GO:0032897(negative regulation of viral transcription);GO:0035372(protein localization to microtubule);GO:0042803(protein homodimerization activity);GO:0043123(positiv…	NA	K10647	EC:2.3.2.27	NA	midline 2 [Source:MGI Symbol;Acc:MGI:1344333]	protein_coding;retained_intron	NA	0.180925	0.134376	0.183474	0.212093	0.121372	0.177705	0.21182	0.174163	0.149793	0.140545	0.171748	0.26509	99	75	108	123	69	101	122	119	88	81	110	157
ENSMUSG00000000275	chr11	88999376	89020293	+	Trim25	217069	ENSMUST00000100627;ENSMUST00000000284;ENSMUST00000107896	GO:0002376(immune system process);GO:0005515(protein binding);GO:0005654(nucleoplasm);GO:0005737(cytoplasm);GO:0005829(cytosol);GO:0006511(ubiquitin-dependent protein catabolic process);GO:0006513(protein monoubiquitination);GO:0010494(cytoplasmic stress granule);GO:0016567(protein ubiquitination);GO:0016604(nuclear body);GO:0016740(transferase activity);GO:0016874(ligase activity);GO:0030433(ubi…	04064(NF-kappa B signaling pathway);04622(RIG-I-like receptor signaling pathway);05164(Influenza A);05164(Influenza A)	K10652	EC:2.3.2.27	NA	tripartite motif-containing 25 [Source:MGI Symbol;Acc:MGI:102749]	protein_coding	R_MMU_1169408(ISG15_antiviral_mechanism);R_MMU_5656169(Termination_of_translesion_DNA_synthesis);R_MMU_73893(DNA_Damage_Bypass);R_MMU_168256(Immune_System);R_MMU_1280215(Cytokine_Signaling_in_Immune_system);R_MMU_110313(Translesion_synthesis_by_Y_family_DNA_polymerases_bypasses_lesions_on_DNA_template);R_MMU_913531(Interferon_Signaling);R_MMU_1169410(Antiviral_mechanism_by_IFN_stimulated_genes);R…	15.8489	15.7329	16.1231	14.7511	15.1833	15.8452	14.6796	13.7608	16.1961	16.3849	16.276	15.9987	6096	6132	6647	6026	6046	6267	5912	6615	6620	6625	7367	6607
ENSMUSG00000000276	chr11	89035179	89066850	-	Dgke	56077	ENSMUST00000107894;ENSMUST00000000285;ENSMUST00000152772	GO:0000166(nucleotide binding);GO:0003951(NAD+ kinase activity);GO:0004143(diacylglycerol kinase activity);GO:0005524(ATP binding);GO:0005654(nucleoplasm);GO:0005737(cytoplasm);GO:0005829(cytosol);GO:0006654(phosphatidic acid biosynthetic process);GO:0006661(phosphatidylinositol biosynthetic process);GO:0007165(signal transduction);GO:0007205(protein kinase C-activating G protein-coupled receptor…	00561(Glycerolipid metabolism);00564(Glycerophospholipid metabolism);04070(Phosphatidylinositol signaling system);04072(Phospholipase D signaling pathway);05231(Choline metabolism in cancer);05231(Choline metabolism in cancer)	K00901	EC:2.7.1.107	NA	diacylglycerol kinase, epsilon [Source:MGI Symbol;Acc:MGI:1889276]	protein_coding;nonsense_mediated_decay	R_MMU_114508(Effects_of_PIP2_hydrolysis);R_MMU_109582(Hemostasis);R_MMU_76002(Platelet_activation,_signaling_and_aggregation);R_MMU_416476(G_alpha_(q)_signalling_events);R_MMU_372790(Signaling_by_GPCR);R_MMU_388396(GPCR_downstream_signalling);R_MMU_162582(Signal_Transduction)	0.480747	0.536418	0.486344	0.511755	0.638498	0.435837	0.534683	0.672509	0.453329	0.416667	0.50124	0.545966	270	305	294	305	371	252	314	472	271	247	332	329
ENSMUSG00000000278	chr11	88924020	88955465	-	Scpep1	74617	ENSMUST00000000287	GO:0004180(carboxypeptidase activity);GO:0004185(serine-type carboxypeptidase activity);GO:0005576(extracellular region);GO:0005829(cytosol);GO:0006508(proteolysis);GO:0008233(peptidase activity);GO:0016787(hydrolase activity);GO:0042573(retinoic acid metabolic process);GO:0045776(negative regulation of blood pressure);GO:0097755(positive regulation of blood vessel diameter)	NA	K09646	EC:3.4.16.-	NA	serine carboxypeptidase 1 [Source:MGI Symbol;Acc:MGI:1921867]	protein_coding	NA	219.639	212.965	209.604	203.614	201.087	194.885	177.495	176.83	228.338	230.751	230.123	206.36	30785	30245	31486	30313	29180	28082	26043	30974	34007	33997	37953	31053
ENSMUSG00000000282	chr11	74830920	74845725	+	Mnt	17428	ENSMUST00000000291;ENSMUST00000133217	GO:0000122(negative regulation of transcription by RNA polymerase II);GO:0000977(RNA polymerase II regulatory region sequence-specific DNA binding);GO:0001227(DNA-binding transcription repressor activity, RNA polymerase II-specific);GO:0003677(DNA binding);GO:0003682(chromatin binding);GO:0003700(DNA-binding transcription factor activity);GO:0005515(protein binding);GO:0005634(nucleus);GO:0005654…	NA	K09115	NA	bHLH	max binding protein [Source:MGI Symbol;Acc:MGI:109150]	protein_coding;retained_intron	NA	10.3187	10.0027	10.7955	9.77648	12.568	14.8414	11.575	10.7461	12.0255	11.6083	11.8293	9.54886	3192	3135	3579	3212	4025	4720	3749	4155	3953	3774	4306	3172
ENSMUSG00000000290	chr10	77530252	77565686	+	Itgb2	16414	ENSMUST00000000299	GO:0002523(leukocyte migration involved in inflammatory response);GO:0005886(plasma membrane);GO:0006909(phagocytosis);GO:0007155(cell adhesion);GO:0007159(leukocyte cell-cell adhesion);GO:0007160(cell-matrix adhesion);GO:0007229(integrin-mediated signaling pathway);GO:0007568(aging);GO:0008305(integrin complex);GO:0009986(cell surface);GO:0016020(membrane);GO:0016021(integral component of membra…	04015(Rap1 signaling pathway);04145(Phagosome);04390(Hippo signaling pathway);04514(Cell adhesion molecules (CAMs));04610(Complement and coagulation cascades);04650(Natural killer cell mediated cytotoxicity);04670(Leukocyte transendothelial migration);04810(Regulation of actin cytoskeleton);05133(Pertussis);05134(Legionellosis);05140(Leishmaniasis);05144(Malaria);05146(Amoebiasis);05150(Staphyloc…	K06464	NA	NA	integrin beta 2 [Source:MGI Symbol;Acc:MGI:96611]	protein_coding	R_MMU_166016(Toll_Like_Receptor_4_(TLR4)_Cascade);R_MMU_109582(Hemostasis);R_MMU_168898(Toll_like_Receptor_Cascades);R_MMU_1474244(Extracellular_matrix_organization);R_MMU_198933(Immunoregulatory_interactions_between_a_Lymphoid_and_a_non_Lymphoid_cell);R_MMU_202733(Cell_surface_interactions_at_the_vascular_wall);R_MMU_168256(Immune_System);R_MMU_6798695(Neutrophil_degranulation);R_MMU_168249(Inna…	0.942725	0.642057	0.633604	0.841957	1.01592	0.905153	0.738848	0.849273	0.532336	0.743507	0.619333	0.608756	193	133	139	183	215	190	158	217	116	160	149	134
ENSMUSG00000000295	chr10	31313383	31328204	+	Hddc2	69692	ENSMUST00000000304;ENSMUST00000162076;ENSMUST00000160447;ENSMUST00000159194;ENSMUST00000159659	GO:0002953(5'-deoxynucleotidase activity);GO:0005737(cytoplasm);GO:0005739(mitochondrion);GO:0016311(dephosphorylation);GO:0016787(hydrolase activity);GO:0046872(metal ion binding);GO:0046872(metal ion binding)	NA	K07023	NA	NA	HD domain containing 2 [Source:MGI Symbol;Acc:MGI:1916942]	protein_coding;retained_intron;nonsense_mediated_decay	NA	7.23839	7.13072	7.49027	7.04241	7.27936	6.95076	8.33078	8.10736	7.30971	7.56683	6.92107	6.86602	1700	1697	1884	1757	1769	1678	2047	2378	1823	1867	1911	1731
ENSMUSG00000000296	chr10	31332376	31445958	-	Tpd52l1	21987	ENSMUST00000000305;ENSMUST00000214644;ENSMUST00000215515;ENSMUST00000213528;ENSMUST00000213639	GO:0000086(G2/M transition of mitotic cell cycle);GO:0005737(cytoplasm);GO:0005769(early endosome);GO:0042802(identical protein binding);GO:0042803(protein homodimerization activity);GO:0043406(positive regulation of MAP kinase activity);GO:0046330(positive regulation of JNK cascade);GO:0048471(perinuclear region of cytoplasm);GO:2001235(positive regulation of apoptotic signaling pathway);GO:2001…	NA	NA	NA	NA	tumor protein D52-like 1 [Source:MGI Symbol;Acc:MGI:1298386]	protein_coding	R_MMU_5653656(Vesicle_mediated_transport);R_MMU_432722(Golgi_Associated_Vesicle_Biogenesis);R_MMU_199991(Membrane_Trafficking);R_MMU_199992(trans_Golgi_Network_Vesicle_Budding)	10.2396	10.1394	10.203	11.1833	9.03592	8.44596	9.06202	10.6035	8.9886	9.00136	11.3278	11.3597	907	910	969	1052	829	769	840	1174	846	838	1180	1080
ENSMUSG00000000301	chr11	59970614	60046485	-	Pemt	18618	ENSMUST00000150954;ENSMUST00000000310;ENSMUST00000102693;ENSMUST00000136660;ENSMUST00000148512;ENSMUST00000146461	GO:0000773(phosphatidyl-N-methylethanolamine N-methyltransferase activity);GO:0001835(blastocyst hatching);GO:0004608(phosphatidylethanolamine N-methyltransferase activity);GO:0005739(mitochondrion);GO:0005740(mitochondrial envelope);GO:0005783(endoplasmic reticulum);GO:0005789(endoplasmic reticulum membrane);GO:0006629(lipid metabolic process);GO:0006650(glycerophospholipid metabolic process);GO…	00564(Glycerophospholipid metabolism);00564(Glycerophospholipid metabolism)	K00551	2.1.1.71;EC:2.1.1.17	NA	phosphatidylethanolamine N-methyltransferase [Source:MGI Symbol;Acc:MGI:104535]	processed_transcript;protein_coding	R_MMU_556833(Metabolism_of_lipids);R_MMU_1430728(Metabolism);R_MMU_1483257(Phospholipid_metabolism);R_MMU_1483191(Synthesis_of_PC);R_MMU_1483206(Glycerophospholipid_biosynthesis)	4.42235	5.36553	5.13827	5.23782	3.7828	3.70651	4.35901	5.55613	4.27516	4.30452	4.59452	6.54144	624	766	776	784	553	537	644	979	641	638	762	989
ENSMUSG00000000303	chr8	106603351	106670246	+	Cdh1	12550	ENSMUST00000000312	GO:0005509(calcium ion binding);GO:0005737(cytoplasm);GO:0005802(trans-Golgi network);GO:0005886(plasma membrane);GO:0005912(adherens junction);GO:0007155(cell adhesion);GO:0007156(homophilic cell adhesion via plasma membrane adhesion molecules);GO:0007416(synapse assembly);GO:0008013(beta-catenin binding);GO:0009636(response to toxic substance);GO:0009898(cytoplasmic side of plasma membrane);GO:…	04015(Rap1 signaling pathway);04371(Apelin signaling pathway);04390(Hippo signaling pathway);04514(Cell adhesion molecules (CAMs));04520(Adherens junction);05100(Bacterial invasion of epithelial cells);05200(Pathways in cancer);05213(Endometrial cancer);05216(Thyroid cancer);05218(Melanoma);05219(Bladder cancer);05226(Gastric cancer)	K05689	NA	NA	cadherin 1 [Source:MGI Symbol;Acc:MGI:88354]	protein_coding	NA	0.539626	0.0321102	0.0179466	0.0297693	0.549787	0.0120057	0.0494951	0.03947	0.0366942	0.0428598	0.0252405	0.0342051	165	10	6	10	175	4	16	16	12	14	10	12
ENSMUSG00000000308	chr2	121357714	121363737	+	Ckmt1	12716	ENSMUST00000000317;ENSMUST00000145380;ENSMUST00000129130;ENSMUST00000128612;ENSMUST00000153040	GO:0000166(nucleotide binding);GO:0003824(catalytic activity);GO:0004111(creatine kinase activity);GO:0005515(protein binding);GO:0005524(ATP binding);GO:0005739(mitochondrion);GO:0005743(mitochondrial inner membrane);GO:0016020(membrane);GO:0016301(kinase activity);GO:0016310(phosphorylation);GO:0016740(transferase activity);GO:0016772(transferase activity, transferring phosphorus-containing gro…	00330(Arginine and proline metabolism);00330(Arginine and proline metabolism)	K00933	EC:2.7.3.2	NA	creatine kinase, mitochondrial 1, ubiquitous [Source:MGI Symbol;Acc:MGI:99441]	protein_coding;retained_intron;nonsense_mediated_decay	R_MMU_71288(Creatine_metabolism);R_MMU_1430728(Metabolism);R_MMU_71291(Metabolism_of_amino_acids_and_derivatives)	0.513223	0.6528	0.469327	0.751251	0.562768	0.617487	0.358532	0.119911	0.369309	0.345571	0.634592	0.450606	88	112	85	135	99	108	64	25	67	63	126	82
ENSMUSG00000000317	chr11	70224128	70229739	-	Bcl6b	12029	ENSMUST00000000326;ENSMUST00000140542	GO:0000122(negative regulation of transcription by RNA polymerase II);GO:0000977(RNA polymerase II regulatory region sequence-specific DNA binding);GO:0000978(RNA polymerase II cis-regulatory region sequence-specific DNA binding);GO:0001227(DNA-binding transcription repressor activity, RNA polymerase II-specific);GO:0001817(regulation of cytokine production);GO:0002682(regulation of immune system…	NA	K22648	NA	ZBTB	B cell CLL/lymphoma 6, member B [Source:MGI Symbol;Acc:MGI:1278332]	protein_coding;retained_intron	NA	0.563594	0.506576	0.741687	0.638533	0.789856	0.834825	0.663572	0.680775	0.633485	0.503559	0.49784	0.702074	141	129	199	169	205	215	174	213	168	132	146	188
ENSMUSG00000000318	chr11	70156197	70170834	+	Clec10a	17312	ENSMUST00000102571;ENSMUST00000178945	GO:0002248(connective tissue replacement involved in inflammatory response wound healing);GO:0016020(membrane);GO:0016021(integral component of membrane);GO:0030246(carbohydrate binding);GO:0030246(carbohydrate binding)	NA	K06721	NA	NA	C-type lectin domain family 10, member A [Source:MGI Symbol;Acc:MGI:96975]	protein_coding	NA	0	0	0.0190692	0.0331701	0	0	0	0	0	0	0.0174272	0.0367907	0	0	4	7	0	0	0	0	0	0	4	8
ENSMUSG00000000320	chr11	70241457	70255353	-	Alox12	11684	ENSMUST00000000329;ENSMUST00000108574	GO:0004052(arachidonate 12(S)-lipoxygenase activity);GO:0005506(iron ion binding);GO:0005515(protein binding);GO:0005737(cytoplasm);GO:0005829(cytosol);GO:0005886(plasma membrane);GO:0006629(lipid metabolic process);GO:0006631(fatty acid metabolic process);GO:0007568(aging);GO:0010628(positive regulation of gene expression);GO:0010656(negative regulation of muscle cell apoptotic process);GO:00109…	00590(Arachidonic acid metabolism);01523(Antifolate resistance);04726(Serotonergic synapse);04750(Inflammatory mediator regulation of TRP channels);04750(Inflammatory mediator regulation of TRP channels)	NA	NA	NA	arachidonate 12-lipoxygenase [Source:MGI Symbol;Acc:MGI:87998]	protein_coding	R_MMU_2142700(Synthesis_of_Lipoxins_(LX));R_MMU_9018677(Biosynthesis_of_DHA_derived_SPMs);R_MMU_2142712(Synthesis_of_12_eicosatetraenoic_acid_derivatives);R_MMU_556833(Metabolism_of_lipids);R_MMU_9025106(Biosynthesis_of_DPAn_6_SPMs);R_MMU_1430728(Metabolism);R_MMU_8978868(Fatty_acid_metabolism);R_MMU_9025094(Biosynthesis_of_DPAn_3_SPMs);R_MMU_2142696(Synthesis_of_Hepoxilins_(HX)_and_Trioxilins_(T…	0.352825	0.398775	0.405328	0.515255	0.240891	0.384134	0.335041	0.460235	0.355026	0.385828	0.323876	0.427342	98	111	120	151	69	108	97	158	104	111	105	126
ENSMUSG00000000325	chr16	18348182	18407076	+	Arvcf	11877	ENSMUST00000115614;ENSMUST00000090103;ENSMUST00000231791;ENSMUST00000115610;ENSMUST00000150253;ENSMUST00000126183;ENSMUST00000150484;ENSMUST00000152132;ENSMUST00000232241	GO:0005515(protein binding);GO:0005634(nucleus);GO:0005737(cytoplasm);GO:0005886(plasma membrane);GO:0005911(cell-cell junction);GO:0005912(adherens junction);GO:0007043(cell-cell junction assembly);GO:0007155(cell adhesion);GO:0007275(multicellular organism development);GO:0016339(calcium-dependent cell-cell adhesion via plasma membrane cell adhesion molecules);GO:0045296(cadherin binding);GO:00…	NA	NA	NA	NA	armadillo repeat gene deleted in velocardiofacial syndrome [Source:MGI Symbol;Acc:MGI:109620]	protein_coding;retained_intron;processed_transcript	NA	8.56797	8.6345	9.08039	7.89541	8.51197	9.49073	7.83944	6.20819	9.59121	8.84482	8.47832	7.27095	3848	3929	4373	3767	3958	4383	3688	3487	4579	4176	4480	3508
ENSMUSG00000000326	chr16	18406886	18426852	-	Comt	12846	ENSMUST00000165430;ENSMUST00000115609;ENSMUST00000000335;ENSMUST00000147720	GO:0000287(magnesium ion binding);GO:0005737(cytoplasm);GO:0005739(mitochondrion);GO:0005829(cytosol);GO:0005886(plasma membrane);GO:0006584(catecholamine metabolic process);GO:0007565(female pregnancy);GO:0007612(learning);GO:0007614(short-term memory);GO:0008168(methyltransferase activity);GO:0008171(O-methyltransferase activity);GO:0008210(estrogen metabolic process);GO:0014070(response to org…	00140(Steroid hormone biosynthesis);00350(Tyrosine metabolism);04728(Dopaminergic synapse);04728(Dopaminergic synapse)	K00545	EC:2.1.1.6	NA	catechol-O-methyltransferase [Source:MGI Symbol;Acc:MGI:88470]	protein_coding	R_MMU_379397(Enzymatic_degradation_of_dopamine_by_COMT);R_MMU_112315(Transmission_across_Chemical_Synapses);R_MMU_1430728(Metabolism);R_MMU_156580(Phase_II_Conjugation_of_compounds);R_MMU_156581(Methylation);R_MMU_379401(Dopamine_clearance_from_the_synaptic_cleft);R_MMU_379398(Enzymatic_degradation_of_Dopamine_by_monoamine_oxidase);R_MMU_211859(Biological_oxidations);R_MMU_112316(Neuronal_System)…	49.5872	48.8979	49.6067	53.2347	50.5916	48.1733	51.4507	53.9963	49.8794	50.9782	54.0842	59.1085	8393	8387	8999	9571	8866	8383	9116	11422	8970	9070	10772	10741
ENSMUSG00000000339	chr3	116488963	116508208	-	Rtca	66368	ENSMUST00000000348;ENSMUST00000124486;ENSMUST00000140677;ENSMUST00000153005;ENSMUST00000143425	GO:0000166(nucleotide binding);GO:0003824(catalytic activity);GO:0003963(RNA-3'-phosphate cyclase activity);GO:0005524(ATP binding);GO:0005634(nucleus);GO:0005654(nucleoplasm);GO:0006396(RNA processing);GO:0016874(ligase activity);GO:0016874(ligase activity)	NA	K01974	EC:6.5.1.4	NA	RNA 3'-terminal phosphate cyclase [Source:MGI Symbol;Acc:MGI:1913618]	protein_coding;retained_intron;nonsense_mediated_decay	NA	21.4576	21.7955	22.7352	26.0583	24.1037	19.8496	24.2814	25.5803	20.0885	22.3389	23.8155	26.5572	2698	2777	3065	3480	3138	2567	3196	4019	2683	2952	3523	3585
ENSMUSG00000000340	chr3	116513070	116549981	+	Dbt	13171	ENSMUST00000000349;ENSMUST00000197201;ENSMUST00000199614;ENSMUST00000196376	GO:0005737(cytoplasm);GO:0005739(mitochondrion);GO:0005759(mitochondrial matrix);GO:0016407(acetyltransferase activity);GO:0016740(transferase activity);GO:0016746(transferase activity, transferring acyl groups);GO:0031405(lipoic acid binding);GO:0031625(ubiquitin protein ligase binding);GO:0042645(mitochondrial nucleoid);GO:0043754(dihydrolipoyllysine-residue (2-methylpropanoyl)transferase activ…	00280(Valine, leucine and isoleucine degradation);00640(Propanoate metabolism);00640(Propanoate metabolism)	K09699	EC:2.3.1.168	NA	dihydrolipoamide branched chain transacylase E2 [Source:MGI Symbol;Acc:MGI:105386]	protein_coding;nonsense_mediated_decay;retained_intron	R_MMU_70895(Branched_chain_amino_acid_catabolism);R_MMU_9012999(RHO_GTPase_cycle);R_MMU_1430728(Metabolism);R_MMU_9716542(Signaling_by_Rho_GTPases,_Miro_GTPases_and_RHOBTB3);R_MMU_194315(Signaling_by_Rho_GTPases);R_MMU_71291(Metabolism_of_amino_acids_and_derivatives);R_MMU_162582(Signal_Transduction);R_MMU_389661(Glyoxylate_metabolism_and_glycine_degradation);R_MMU_9013407(RHOH_GTPase_cycle)	0.873738	0.646451	0.74215	0.79136	0.765385	0.632654	0.518762	0.785441	0.482383	0.554712	0.56921	0.66721	196	147	179	189	179	147	123	220	116	132	150	161
ENSMUSG00000000346	chr15	100615349	100620761	+	Dazap2	23994	ENSMUST00000000356;ENSMUST00000230661;ENSMUST00000229424;ENSMUST00000230384	GO:0005515(protein binding);GO:0005634(nucleus);GO:0005667(transcription factor complex);GO:0005737(cytoplasm);GO:0016607(nuclear speck);GO:0030971(receptor tyrosine kinase binding);GO:0031435(mitogen-activated protein kinase kinase kinase binding);GO:0032991(protein-containing complex);GO:0042802(identical protein binding);GO:0043539(protein serine/threonine kinase activator activity);GO:0050699…	NA	NA	NA	NA	DAZ associated protein 2 [Source:MGI Symbol;Acc:MGI:1344344]	protein_coding;processed_transcript	NA	76.7639	74.2147	72.0037	73.4863	84.5124	79.5012	70.3444	69.8859	83.6022	77.5861	79.5927	73.438	14881	14578	14960	15130	16961	15844	14276	16930	17221	15809	18155	15283
ENSMUSG00000000355	X	38600578	38613426	+	Mcts1	68995	ENSMUST00000140204;ENSMUST00000000365;ENSMUST00000134573;ENSMUST00000133128;ENSMUST00000148938	GO:0001731(formation of translation preinitiation complex);GO:0002188(translation reinitiation);GO:0003723(RNA binding);GO:0003743(translation initiation factor activity);GO:0005737(cytoplasm);GO:0005829(cytosol);GO:0005886(plasma membrane);GO:0006412(translation);GO:0006413(translational initiation);GO:0006974(cellular response to DNA damage stimulus);GO:0007049(cell cycle);GO:0022627(cytosolic …	NA	K07575	NA	NA	malignant T cell amplified sequence 1 [Source:MGI Symbol;Acc:MGI:1916245]	processed_transcript;protein_coding	NA	5.397	5.55773	5.57517	7.0722	6.70642	5.59575	5.81086	6.79842	4.87367	5.25239	5.91449	6.98789	568	593	630	790	731	606	641	893	546	582	732	790
ENSMUSG00000000359	chr2	152626951	152635194	+	Rem1	19700	ENSMUST00000000369;ENSMUST00000150913;ENSMUST00000139370	GO:0000166(nucleotide binding);GO:0003924(GTPase activity);GO:0005246(calcium channel regulator activity);GO:0005516(calmodulin binding);GO:0005525(GTP binding);GO:0005886(plasma membrane);GO:0007165(signal transduction);GO:0008150(biological_process);GO:0016020(membrane);GO:1901842(negative regulation of high voltage-gated calcium channel activity);GO:1901842(negative regulation of high voltage-…	NA	K07847	NA	NA	rad and gem related GTP binding protein 1 [Source:MGI Symbol;Acc:MGI:1097696]	protein_coding;retained_intron	NA	2.69927	2.30532	2.56152	2.32166	2.03069	2.0338	2.20246	2.09955	2.06599	1.97815	1.99295	2.742	390	338	396	357	304	302	333	380	318	300	339	425
ENSMUSG00000000374	chr10	78186725	78244641	-	Trappc10	216131	ENSMUST00000000384;ENSMUST00000219948;ENSMUST00000217858;ENSMUST00000218124;ENSMUST00000217980	GO:0005794(Golgi apparatus);GO:0030008(TRAPP complex);GO:0030008(TRAPP complex)	NA	K20307	NA	NA	trafficking protein particle complex 10 [Source:MGI Symbol;Acc:MGI:1336209]	protein_coding;retained_intron;nonsense_mediated_decay	R_MMU_5653656(Vesicle_mediated_transport);R_MMU_199977(ER_to_Golgi_Anterograde_Transport);R_MMU_948021(Transport_to_the_Golgi_and_subsequent_modification);R_MMU_597592(Post_translational_protein_modification);R_MMU_392499(Metabolism_of_proteins);R_MMU_446203(Asparagine_N_linked_glycosylation);R_MMU_204005(COPII_mediated_vesicle_transport);R_MMU_199991(Membrane_Trafficking);R_MMU_8876198(RAB_GEFs_…	9.862	10.4647	11.0581	10.9315	9.73446	9.77825	9.28453	9.20583	9.89228	10.6034	11.4044	11.2447	5360	5762	6440	6311	5476	5463	5282	6253	5713	6058	7293	6560
ENSMUSG00000000378	chr11	6546887	6596744	+	Ccm2	216527	ENSMUST00000000388;ENSMUST00000159007;ENSMUST00000161501;ENSMUST00000161667	GO:0001568(blood vessel development);GO:0001570(vasculogenesis);GO:0001701(in utero embryonic development);GO:0001885(endothelial cell development);GO:0001944(vasculature development);GO:0005515(protein binding);GO:0005737(cytoplasm);GO:0005739(mitochondrion);GO:0007507(heart development);GO:0032991(protein-containing complex);GO:0035264(multicellular organism growth);GO:0045216(cell-cell junctio…	NA	NA	NA	NA	cerebral cavernous malformation 2 [Source:MGI Symbol;Acc:MGI:2384924]	protein_coding;nonsense_mediated_decay;retained_intron	NA	22.2642	24.7698	24.6474	27.4553	22.832	23.1374	25.5036	29.9388	20.6284	21.746	23.746	29.9498	5458	6152	6473	7147	5794	5831	6543	9168	5372	5603	6848	7880
ENSMUSG00000000384	chr11	6615598	6626067	-	Tbrg4	21379	ENSMUST00000156969;ENSMUST00000189268;ENSMUST00000000394;ENSMUST00000134016;ENSMUST00000131477;ENSMUST00000132446;ENSMUST00000151008;ENSMUST00000131313;ENSMUST00000136682;ENSMUST00000131815;ENSMUST00000144463	GO:0004672(protein kinase activity);GO:0005739(mitochondrion);GO:0005759(mitochondrial matrix);GO:0016071(mRNA metabolic process);GO:0044528(regulation of mitochondrial mRNA stability);GO:0090615(mitochondrial mRNA processing);GO:0090615(mitochondrial mRNA processing)	NA	NA	NA	NA	transforming growth factor beta regulated gene 4 [Source:MGI Symbol;Acc:MGI:1100868]	nonsense_mediated_decay;protein_coding;retained_intron;processed_transcript	NA	11.7696	12.8059	15.0558	16.875	12.3847	14.3214	14.7459	20.1841	10.4831	10.8323	12.7994	19.0399	2911	3210	3992	4431	3173	3641	3819	6237	2756	2816	3724	5054
ENSMUSG00000000385	chr16	97564682	97611195	-	Tmprss2	50528	ENSMUST00000000395;ENSMUST00000231908;ENSMUST00000232599	GO:0004252(serine-type endopeptidase activity);GO:0005044(scavenger receptor activity);GO:0005515(protein binding);GO:0005576(extracellular region);GO:0005886(plasma membrane);GO:0006508(proteolysis);GO:0006897(endocytosis);GO:0008233(peptidase activity);GO:0008236(serine-type peptidase activity);GO:0016020(membrane);GO:0016021(integral component of membrane);GO:0016540(protein autoprocessing);GO…	05164(Influenza A);05202(Transcriptional misregulation in cancer);05215(Prostate cancer);05215(Prostate cancer)	K09633	EC:3.4.21.-	NA	transmembrane protease, serine 2 [Source:MGI Symbol;Acc:MGI:1354381]	protein_coding;retained_intron	NA	0	0	0	0.00329224	0.00767869	0	0	0	0.00383086	0.0142687	0	0	0	0	0	2	4	0	0	0	2	9	0	0
ENSMUSG00000000386	chr16	97447035	97462907	-	Mx1	17857	ENSMUST00000023655	GO:0000166(nucleotide binding);GO:0003924(GTPase activity);GO:0005525(GTP binding)	NA	NA	NA	NA	MX dynamin-like GTPase 1 [Source:MGI Symbol;Acc:MGI:97243]	protein_coding	NA	0	0.0154485	0	0	0	0	0.0136437	0.0377027	0	0.0296825	0	0	0	4	0	0	0	0	4	12	0	8	0	0
ENSMUSG00000000392	chr2	62500943	62574075	-	Fap	14089	ENSMUST00000102732;ENSMUST00000172676	GO:0001525(angiogenesis);GO:0002020(protease binding);GO:0004175(endopeptidase activity);GO:0004252(serine-type endopeptidase activity);GO:0005178(integrin binding);GO:0005576(extracellular region);GO:0005615(extracellular space);GO:0005886(plasma membrane);GO:0006508(proteolysis);GO:0006915(apoptotic process);GO:0007155(cell adhesion);GO:0008233(peptidase activity);GO:0008236(serine-type peptida…	NA	K08674	EC:3.4.21.-	NA	fibroblast activation protein [Source:MGI Symbol;Acc:MGI:109608]	protein_coding;retained_intron	NA	0	0.0216285	0	0.00842548	0.0088822	0	0	0.015562	0	0	0.00769513	0	0	9	0	4	4	0	0	8	0	0	4	0
ENSMUSG00000000394	chr2	62474530	62483650	-	Gcg	14526	ENSMUST00000102733	GO:0005179(hormone activity);GO:0005576(extracellular region);GO:0005615(extracellular space);GO:0005737(cytoplasm);GO:0007165(signal transduction);GO:0007188(adenylate cyclase-modulating G protein-coupled receptor signaling pathway);GO:0007189(adenylate cyclase-activating G protein-coupled receptor signaling pathway);GO:0010737(protein kinase A signaling);GO:0010800(positive regulation of peptid…	04024(cAMP signaling pathway);04080(Neuroactive ligand-receptor interaction);04714(Thermogenesis);04911(Insulin secretion);04922(Glucagon signaling pathway)	K05259	NA	NA	glucagon [Source:MGI Symbol;Acc:MGI:95674]	protein_coding	R_MMU_163685(Integration_of_energy_metabolism);R_MMU_400508(Incretin_synthesis,_secretion,_and_inactivation);R_MMU_381676(Glucagon_like_Peptide_1_(GLP1)_regulates_insulin_secretion);R_MMU_1430728(Metabolism);R_MMU_420092(Glucagon_type_ligand_receptors);R_MMU_2980736(Peptide_hormone_metabolism);R_MMU_500792(GPCR_ligand_binding);R_MMU_381771(Synthesis,_secretion,_and_inactivation_of_Glucagon_like_P…	0.0397907	0	0	0	0	0	0	0	0	0	0	0	4	0	0	0	0	0	0	0	0	0	0	0
ENSMUSG00000000399	chr6	126821721	126849125	-	Ndufa9	66108	ENSMUST00000205002;ENSMUST00000200890	GO:0003954(NADH dehydrogenase activity);GO:0005515(protein binding);GO:0005654(nucleoplasm);GO:0005739(mitochondrion);GO:0005743(mitochondrial inner membrane);GO:0005747(mitochondrial respiratory chain complex I);GO:0005759(mitochondrial matrix);GO:0007623(circadian rhythm);GO:0009749(response to glucose);GO:0031966(mitochondrial membrane);GO:0032981(mitochondrial respiratory chain complex I asse…	00190(Oxidative phosphorylation);04714(Thermogenesis);04723(Retrograde endocannabinoid signaling);04932(Non-alcoholic fatty liver disease (NAFLD));05010(Alzheimer disease);05012(Parkinson disease);05016(Huntington disease);05016(Huntington disease)	K03953	NA	NA	NADH:ubiquinone oxidoreductase subunit A9 [Source:MGI Symbol;Acc:MGI:1913358]	protein_coding;retained_intron	R_MMU_1430728(Metabolism);R_MMU_6799198(Complex_I_biogenesis);R_MMU_611105(Respiratory_electron_transport);R_MMU_163200(Respiratory_electron_transport,_ATP_synthesis_by_chemiosmotic_coupling,_and_heat_production_by_uncoupling_proteins.);R_MMU_1428517(The_citric_acid_(TCA)_cycle_and_respiratory_electron_transport)	41.8506	43.9282	44.201	43.9834	39.8477	38.911	41.7455	44.2373	42.2568	42.1114	43.3681	40.9568	5878	6252	6653	6562	5795	5619	6137	7765	6306	6217	7167	6176
ENSMUSG00000000409	chr4	129548344	129558391	-	Lck	16818	ENSMUST00000167288;ENSMUST00000067240;ENSMUST00000102596;ENSMUST00000132030;ENSMUST00000127943;ENSMUST00000123640	GO:0000166(nucleotide binding);GO:0000242(pericentriolar material);GO:0001772(immunological synapse);GO:0001784(phosphotyrosine residue binding);GO:0003823(antigen binding);GO:0004672(protein kinase activity);GO:0004713(protein tyrosine kinase activity);GO:0004715(non-membrane spanning protein tyrosine kinase activity);GO:0004722(protein serine/threonine phosphatase activity);GO:0005102(signaling…	04064(NF-kappa B signaling pathway);04380(Osteoclast differentiation);04650(Natural killer cell mediated cytotoxicity);04658(Th1 and Th2 cell differentiation);04659(Th17 cell differentiation);04660(T cell receptor signaling pathway);05166(Human T-cell leukemia virus 1 infection);05340(Primary immunodeficiency);05340(Primary immunodeficiency)	K05856	EC:2.7.10.2	NA	lymphocyte protein tyrosine kinase [Source:MGI Symbol;Acc:MGI:96756]	protein_coding;retained_intron	R_MMU_2424491(DAP12_signaling);R_MMU_114604(GPVI_mediated_activation_cascade);R_MMU_202430(Translocation_of_ZAP_70_to_Immunological_synapse);R_MMU_9012999(RHO_GTPase_cycle);R_MMU_9706374(FLT3_signaling_through_SRC_family_kinases);R_MMU_6811558(PI5P,_PP2A_and_IER3_Regulate_PI3K/AKT_Signaling);R_MMU_449147(Signaling_by_Interleukins);R_MMU_202427(Phosphorylation_of_CD3_and_TCR_zeta_chains);R_MMU_109…	2.45064	2.39198	3.46257	3.90264	2.65367	2.40981	3.07716	3.355	2.40929	2.85617	2.63786	3.48752	481	476	728	814	539	487	633	823	504	589	611	734
ENSMUSG00000000411	chr4	129489014	129491022	-	Tssk3	58864	ENSMUST00000000421	GO:0000166(nucleotide binding);GO:0000287(magnesium ion binding);GO:0004672(protein kinase activity);GO:0004674(protein serine/threonine kinase activity);GO:0005524(ATP binding);GO:0005634(nucleus);GO:0005737(cytoplasm);GO:0006468(protein phosphorylation);GO:0007275(multicellular organism development);GO:0007283(spermatogenesis);GO:0016301(kinase activity);GO:0016310(phosphorylation);GO:0016740(t…	NA	K08811	EC:2.7.11.1	NA	testis-specific serine kinase 3 [Source:MGI Symbol;Acc:MGI:1929914]	protein_coding	NA	0	0	0	0.038736	0.056149	0	0.088583	0	0	0	0	0.086518	0	0	0	4	5	0	8	0	0	0	0	8
ENSMUSG00000000416	chr6	18366478	18514821	-	Cttnbp2	30785	ENSMUST00000152499;ENSMUST00000148602;ENSMUST00000090601	GO:0005515(protein binding);GO:0005737(cytoplasm);GO:0005938(cell cortex);GO:0007420(brain development);GO:0008021(synaptic vesicle);GO:0017124(SH3 domain binding);GO:0030054(cell junction);GO:0042995(cell projection);GO:0043197(dendritic spine);GO:0045202(synapse);GO:0050807(regulation of synapse organization);GO:0098978(glutamatergic synapse);GO:1905274(regulation of modification of postsynapti…	NA	NA	NA	NA	cortactin binding protein 2 [Source:MGI Symbol;Acc:MGI:1353467]	retained_intron;nonsense_mediated_decay;protein_coding	NA	0.00336672	0	0	0	0	0.00619757	0	0	0	0	0	0	3	0	0	0	0	4	0	0	0	0	0	0
ENSMUSG00000000420	chr18	24205344	24286818	+	Galnt1	14423	ENSMUST00000000430;ENSMUST00000170243;ENSMUST00000164998;ENSMUST00000178605;ENSMUST00000164066;ENSMUST00000169474;ENSMUST00000170191	GO:0004653(polypeptide N-acetylgalactosaminyltransferase activity);GO:0005576(extracellular region);GO:0005794(Golgi apparatus);GO:0006486(protein glycosylation);GO:0006493(protein O-linked glycosylation);GO:0016020(membrane);GO:0016021(integral component of membrane);GO:0016740(transferase activity);GO:0016757(transferase activity, transferring glycosyl groups);GO:0018242(protein O-linked glycos…	00512(Mucin type O-glycan biosynthesis);00512(Mucin type O-glycan biosynthesis)	K00710	EC:2.4.1.41	NA	polypeptide N-acetylgalactosaminyltransferase 1 [Source:MGI Symbol;Acc:MGI:894693]	protein_coding;nonsense_mediated_decay;processed_transcript	R_MMU_5653656(Vesicle_mediated_transport);R_MMU_913709(O_linked_glycosylation_of_mucins);R_MMU_6811436(COPI_independent_Golgi_to_ER_retrograde_traffic);R_MMU_5173105(O_linked_glycosylation);R_MMU_597592(Post_translational_protein_modification);R_MMU_392499(Metabolism_of_proteins);R_MMU_8856688(Golgi_to_ER_retrograde_transport);R_MMU_199991(Membrane_Trafficking);R_MMU_6811442(Intra_Golgi_and_retro…	3.55821	2.94452	2.76754	2.80387	3.81444	2.64647	3.18396	3.64277	3.05127	2.92214	3.25291	3.39981	1316	1102	1095	1101	1460	1006	1233	1683	1198	1134	1415	1350
ENSMUSG00000000439	chr6	115601902	115622624	+	Mkrn2	67027	ENSMUST00000000449;ENSMUST00000205248	GO:0003674(molecular_function);GO:0008150(biological_process);GO:0016567(protein ubiquitination);GO:0016740(transferase activity);GO:0046872(metal ion binding);GO:0046872(metal ion binding)	NA	K15687	EC:2.3.2.27	zf-CCCH	makorin, ring finger protein, 2 [Source:MGI Symbol;Acc:MGI:1914277]	protein_coding;retained_intron	NA	7.84873	7.91007	7.41764	7.6547	6.67552	6.60014	6.11034	6.34854	8.05866	7.73383	7.41721	7.24163	3676	3754	3723	3808	3237	3178	2996	3716	4010	3807	4087	3641
ENSMUSG00000000440	chr6	115360951	115490399	+	Pparg	19016	ENSMUST00000171644;ENSMUST00000203896	GO:0000122(negative regulation of transcription by RNA polymerase II);GO:0000976(transcription regulatory region sequence-specific DNA binding);GO:0002674(negative regulation of acute inflammatory response);GO:0003677(DNA binding);GO:0003690(double-stranded DNA binding);GO:0003700(DNA-binding transcription factor activity);GO:0003707(steroid hormone receptor activity);GO:0004879(nuclear receptor …	03320(PPAR signaling pathway);04152(AMPK signaling pathway);04211(Longevity regulating pathway);04380(Osteoclast differentiation);04714(Thermogenesis);05016(Huntington disease);05200(Pathways in cancer);05202(Transcriptional misregulation in cancer);05216(Thyroid cancer);05216(Thyroid cancer)	K08530	NA	THR-like	peroxisome proliferator activated receptor gamma [Source:MGI Symbol;Acc:MGI:97747]	protein_coding;retained_intron	NA	1.19165	1.06728	0.988098	1.38185	1.01843	0.734758	0.876679	1.07672	1.04931	1.31663	1.1191	1.64971	237	214	210	291	209	150	182	267	221	274	261	350
ENSMUSG00000000441	chr6	115618067	115675964	-	Raf1	110157	ENSMUST00000130528;ENSMUST00000112949;ENSMUST00000000451;ENSMUST00000203276;ENSMUST00000203142;ENSMUST00000203826;ENSMUST00000204512;ENSMUST00000127503	GO:0000165(MAPK cascade);GO:0000166(nucleotide binding);GO:0000186(activation of MAPKK activity);GO:0001666(response to hypoxia);GO:0001678(cellular glucose homeostasis);GO:0001934(positive regulation of protein phosphorylation);GO:0004672(protein kinase activity);GO:0004674(protein serine/threonine kinase activity);GO:0004709(MAP kinase kinase kinase activity);GO:0005515(protein binding);GO:0005…	01521(EGFR tyrosine kinase inhibitor resistance);01522(Endocrine resistance);04010(MAPK signaling pathway);04012(ErbB signaling pathway);04014(Ras signaling pathway);04015(Rap1 signaling pathway);04022(cGMP-PKG signaling pathway);04024(cAMP signaling pathway);04062(Chemokine signaling pathway);04068(FoxO signaling pathway);04071(Sphingolipid signaling pathway);04072(Phospholipase D signaling path…	K04366	EC:2.7.11.1	NA	v-raf-leukemia viral oncogene 1 [Source:MGI Symbol;Acc:MGI:97847]	retained_intron;protein_coding;nonsense_mediated_decay	R_MMU_5683057(MAPK_family_signaling_cascades);R_MMU_430116(GP1b_IX_V_activation_signalling);R_MMU_5673001(RAF/MAP_kinase_cascade);R_MMU_109582(Hemostasis);R_MMU_5675221(Negative_regulation_of_MAPK_pathway);R_MMU_76002(Platelet_activation,_signaling_and_aggregation);R_MMU_5621481(C_type_lectin_receptors_(CLRs));R_MMU_5674135(MAP2K_and_MAPK_activation);R_MMU_382551(Transport_of_small_molecules);R_M…	11.3488	11.7249	13.5793	13.9584	9.17588	10.1656	11.1268	13.2428	9.59305	10.2886	11.3143	16.5007	5196	5439	6663	6786	4349	4784	5332	7574	4666	4952	6094	8107
ENSMUSG00000000486	chr7	127214447	127233130	-	Septin1	54204	ENSMUST00000131208;ENSMUST00000106314;ENSMUST00000133913;ENSMUST00000133733;ENSMUST00000138541;ENSMUST00000205570	GO:0000166(nucleotide binding);GO:0003924(GTPase activity);GO:0005525(GTP binding);GO:0005737(cytoplasm);GO:0005815(microtubule organizing center);GO:0005856(cytoskeleton);GO:0005940(septin ring);GO:0007049(cell cycle);GO:0007056(spindle assembly involved in female meiosis);GO:0008021(synaptic vesicle);GO:0015630(microtubule cytoskeleton);GO:0017157(regulation of exocytosis);GO:0030496(midbody);G…	05100(Bacterial invasion of epithelial cells);05100(Bacterial invasion of epithelial cells)	K13737	NA	NA	septin 1 [Source:MGI Symbol;Acc:MGI:1858916]	retained_intron;protein_coding;processed_transcript	NA	0.384439	0.197079	0.213356	0.517688	0.413383	0.33749	0.425529	0.394479	0.455525	0.214202	0.468438	0.418595	73	38	44	105	81	66	84	93	90	45	104	85
ENSMUSG00000000489	chr15	79995874	80014977	-	Pdgfb	18591	ENSMUST00000000500;ENSMUST00000229912;ENSMUST00000229795;ENSMUST00000229168	GO:0001938(positive regulation of endothelial cell proliferation);GO:0002548(monocyte chemotaxis);GO:0005161(platelet-derived growth factor receptor binding);GO:0005518(collagen binding);GO:0005576(extracellular region);GO:0006468(protein phosphorylation);GO:0007165(signal transduction);GO:0008083(growth factor activity);GO:0008284(positive regulation of cell population proliferation);GO:0009611(…	01521(EGFR tyrosine kinase inhibitor resistance);04010(MAPK signaling pathway);04014(Ras signaling pathway);04015(Rap1 signaling pathway);04072(Phospholipase D signaling pathway);04151(PI3K-Akt signaling pathway);04510(Focal adhesion);04540(Gap junction);04630(Jak-STAT signaling pathway);04810(Regulation of actin cytoskeleton);05167(Kaposi sarcoma-associated herpesvirus infection);05200(Pathways …	K17386	NA	NA	platelet derived growth factor, B polypeptide [Source:MGI Symbol;Acc:MGI:97528]	protein_coding;retained_intron	R_MMU_3000171(Non_integrin_membrane_ECM_interactions);R_MMU_5683057(MAPK_family_signaling_cascades);R_MMU_6811558(PI5P,_PP2A_and_IER3_Regulate_PI3K/AKT_Signaling);R_MMU_5673001(RAF/MAP_kinase_cascade);R_MMU_109582(Hemostasis);R_MMU_186763(Downstream_signal_transduction);R_MMU_1474244(Extracellular_matrix_organization);R_MMU_1257604(PIP3_activates_AKT_signaling);R_MMU_76002(Platelet_activation,_si…	9.95144	8.42492	8.83437	9.16314	8.62708	8.7253	8.4975	8.78524	8.51194	8.02042	8.11069	9.13869	2770	2375	2635	2708	2485	2496	2475	3055	2517	2346	2655	2731
ENSMUSG00000000530	chr15	101128522	101145336	+	Acvrl1	11482	ENSMUST00000000542;ENSMUST00000130432;ENSMUST00000120028;ENSMUST00000117984;ENSMUST00000119063;ENSMUST00000121718;ENSMUST00000124151;ENSMUST00000120754;ENSMUST00000128868;ENSMUST00000128525	GO:0000166(nucleotide binding);GO:0001525(angiogenesis);GO:0001666(response to hypoxia);GO:0001701(in utero embryonic development);GO:0001937(negative regulation of endothelial cell proliferation);GO:0001938(positive regulation of endothelial cell proliferation);GO:0001946(lymphangiogenesis);GO:0001974(blood vessel remodeling);GO:0003203(endocardial cushion morphogenesis);GO:0004672(protein kinas…	04060(Cytokine-cytokine receptor interaction);04060(Cytokine-cytokine receptor interaction)	K13594	EC:2.7.11.30	NA	activin A receptor, type II-like 1 [Source:MGI Symbol;Acc:MGI:1338946]	protein_coding;retained_intron;processed_transcript	R_MMU_201451(Signaling_by_BMP);R_MMU_9006936(Signaling_by_TGFB_family_members);R_MMU_162582(Signal_Transduction)	1.32288	1.231	1.33337	1.28629	1.38665	1.56195	1.33128	1.20375	1.29335	1.25067	1.30266	1.21868	379	357	410	392	411	460	398	432	392	376	439	375
ENSMUSG00000000531	chr15	101224188	101232756	+	Grasp		ENSMUST00000000543	GO:0005515(protein binding);GO:0005641(nuclear envelope lumen);GO:0005737(cytoplasm);GO:0005886(plasma membrane);GO:0006886(intracellular protein transport);GO:0007165(signal transduction);GO:0008104(protein localization);GO:0014069(postsynaptic density);GO:0016020(membrane);GO:0030054(cell junction);GO:0030165(PDZ domain binding);GO:0030306(ADP-ribosylation factor binding);GO:0042802(identical p…	NA	NA	NA	NA	GRP1 (general receptor for phosphoinositides 1)-associated scaffold protein [Source:MGI Symbol;Acc:MGI:1860303]	protein_coding	NA	21.5855	20.1346	20.4768	21.9215	17.3587	17.806	17.5408	18.5521	21.2072	20.574	19.2735	18.4718	2934	2773	2983	3164	2442	2488	2496	3151	3063	2939	3082	2695
ENSMUSG00000000532	chr15	101174067	101213684	+	Acvr1b	11479	ENSMUST00000000544	GO:0000082(G1/S transition of mitotic cell cycle);GO:0000166(nucleotide binding);GO:0001701(in utero embryonic development);GO:0001942(hair follicle development);GO:0004672(protein kinase activity);GO:0004674(protein serine/threonine kinase activity);GO:0004675(transmembrane receptor protein serine/threonine kinase activity);GO:0005515(protein binding);GO:0005524(ATP binding);GO:0005829(cytosol);…	04060(Cytokine-cytokine receptor interaction);04350(TGF-beta signaling pathway);04550(Signaling pathways regulating pluripotency of stem cells)	K13567	EC:2.7.11.30	NA	activin A receptor, type 1B [Source:MGI Symbol;Acc:MGI:1338944]	protein_coding	R_MMU_9006936(Signaling_by_TGFB_family_members);R_MMU_1502540(Signaling_by_Activin);R_MMU_162582(Signal_Transduction)	15.283	16.27	16.4184	15.3581	15.4424	15.4308	15.9283	14.1392	16.3629	15.784	17.31	16.7815	4513	4868	5196	4818	4721	4685	4924	5218	5135	4900	6015	5321
ENSMUSG00000000538	chr11	60226714	60352905	-	Tom1l2	216810	ENSMUST00000095254;ENSMUST00000153920;ENSMUST00000102683;ENSMUST00000151284;ENSMUST00000133420;ENSMUST00000143124;ENSMUST00000064019;ENSMUST00000102682;ENSMUST00000142225	GO:0006886(intracellular protein transport);GO:0007165(signal transduction);GO:0015031(protein transport);GO:0019901(protein kinase binding);GO:0030276(clathrin binding);GO:0045839(negative regulation of mitotic nuclear division);GO:0045839(negative regulation of mitotic nuclear division)	NA	NA	NA	NA	target of myb1-like 2 (chicken) [Source:MGI Symbol;Acc:MGI:2443306]	protein_coding;processed_transcript	NA	4.7458	5.39412	5.53951	6.55837	4.1691	4.02242	5.26028	7.1157	3.98127	4.21602	5.04878	8.33139	2783	3205	3482	4084	2534	2425	3230	5212	2482	2600	3482	5242
ENSMUSG00000000544	chr1	166130238	166166510	+	Gpa33	59290	ENSMUST00000060833;ENSMUST00000166159;ENSMUST00000027847	GO:0005887(integral component of plasma membrane);GO:0016020(membrane);GO:0016021(integral component of membrane);GO:0016021(integral component of membrane)	NA	K06790	NA	NA	glycoprotein A33 (transmembrane) [Source:MGI Symbol;Acc:MGI:1891703]	protein_coding;processed_transcript	NA	0.520288	0	0.03367	0.0700018	0.581145	0.0275278	0	0.0173482	0.0310844	0	0.0722774	0.128278	96	0	7	14	111	6	0	4	7	0	16	26
ENSMUSG00000000552	chr15	103313895	103340093	-	Zfp385a	29813	ENSMUST00000229373;ENSMUST00000168828;ENSMUST00000229551	GO:0000790(nuclear chromatin);GO:0002039(p53 binding);GO:0003676(nucleic acid binding);GO:0003723(RNA binding);GO:0003730(mRNA 3'-UTR binding);GO:0005634(nucleus);GO:0005730(nucleolus);GO:0005737(cytoplasm);GO:0006417(regulation of translation);GO:0006915(apoptotic process);GO:0006974(cellular response to DNA damage stimulus);GO:0007049(cell cycle);GO:0007599(hemostasis);GO:0007611(learning or me…	NA	NA	NA	zf-C2H2	zinc finger protein 385A [Source:MGI Symbol;Acc:MGI:1352495]	protein_coding	R_MMU_69620(Cell_Cycle_Checkpoints);R_MMU_69563(p53_Dependent_G1_DNA_Damage_Response);R_MMU_73857(RNA_Polymerase_II_Transcription);R_MMU_212436(Generic_Transcription_Pathway);R_MMU_69560(Transcriptional_activation_of_p53_responsive_genes);R_MMU_1640170(Cell_Cycle);R_MMU_69615(G1/S_DNA_Damage_Checkpoints);R_MMU_3700989(Transcriptional_Regulation_by_TP53);R_MMU_69895(Transcriptional__activation_of_…	77.1039	79.2697	80.2775	83.7421	64.0381	64.1389	68.427	72.2783	76.6792	76.3239	71.0078	83.3231	12962	13502	14464	14953	11146	11085	12042	15185	13697	13487	14047	15039
ENSMUSG00000000555	chr15	103344286	103366763	-	Itga5	16402	ENSMUST00000215331;ENSMUST00000023128;ENSMUST00000230775;ENSMUST00000230460	GO:0005154(epidermal growth factor receptor binding);GO:0005178(integrin binding);GO:0005515(protein binding);GO:0005737(cytoplasm);GO:0005783(endoplasmic reticulum);GO:0005794(Golgi apparatus);GO:0005886(plasma membrane);GO:0005911(cell-cell junction);GO:0005925(focal adhesion);GO:0007044(cell-substrate junction assembly);GO:0007155(cell adhesion);GO:0007157(heterophilic cell-cell adhesion via p…	04145(Phagosome);04151(PI3K-Akt signaling pathway);04510(Focal adhesion);04512(ECM-receptor interaction);04640(Hematopoietic cell lineage);04810(Regulation of actin cytoskeleton);05100(Bacterial invasion of epithelial cells);05133(Pertussis);05165(Human papillomavirus infection);05168(Herpes simplex virus 1 infection);05205(Proteoglycans in cancer);05206(MicroRNAs in cancer);05410(Hypertrophic ca…	K06484	NA	NA	integrin alpha 5 (fibronectin receptor alpha) [Source:MGI Symbol;Acc:MGI:96604]	nonsense_mediated_decay;protein_coding;retained_intron	R_MMU_373760(L1CAM_interactions);R_MMU_109582(Hemostasis);R_MMU_1474244(Extracellular_matrix_organization);R_MMU_202733(Cell_surface_interactions_at_the_vascular_wall);R_MMU_1566948(Elastic_fibre_formation);R_MMU_422475(Axon_guidance);R_MMU_216083(Integrin_cell_surface_interactions);R_MMU_1566977(Fibronectin_matrix_formation);R_MMU_445144(Signal_transduction_by_L1);R_MMU_9675108(Nervous_system_de…	84.7862	92.566	93.807	99.7602	76.9186	85.5197	90.3913	90.8222	75.4928	79.9181	85.5138	103.013	27956	30926	33150	34939	26259	28991	31200	37425	26450	27700	33178	36466
ENSMUSG00000000561	chr3	105959369	105969760	+	Wdr77	70465	ENSMUST00000010278;ENSMUST00000127464;ENSMUST00000130994;ENSMUST00000128005;ENSMUST00000151263	GO:0005515(protein binding);GO:0005634(nucleus);GO:0005654(nucleoplasm);GO:0005737(cytoplasm);GO:0005794(Golgi apparatus);GO:0005829(cytosol);GO:0006357(regulation of transcription by RNA polymerase II);GO:0007315(pole plasm assembly);GO:0008284(positive regulation of cell population proliferation);GO:0008285(negative regulation of cell population proliferation);GO:0008327(methyl-CpG binding);GO:…	NA	K13221	NA	NA	WD repeat domain 77 [Source:MGI Symbol;Acc:MGI:1917715]	protein_coding;retained_intron;nonsense_mediated_decay	R_MMU_194441(Metabolism_of_non_coding_RNA);R_MMU_191859(snRNP_Assembly);R_MMU_8953854(Metabolism_of_RNA);R_MMU_3214858(RMTs_methylate_histone_arginines);R_MMU_3247509(Chromatin_modifying_enzymes);R_MMU_4839726(Chromatin_organization)	6.41059	6.68727	8.30405	10.6603	6.46594	6.74064	8.24523	13.8136	4.96431	5.80284	6.99871	13.2058	2076	2195	2881	3667	2168	2245	2795	5588	1709	1977	2667	4590
ENSMUSG00000000562	chr3	105870858	105908926	+	Adora3	11542	ENSMUST00000000574;ENSMUST00000197613	GO:0001609(G protein-coupled adenosine receptor activity);GO:0001973(G protein-coupled adenosine receptor signaling pathway);GO:0004930(G protein-coupled receptor activity);GO:0005886(plasma membrane);GO:0007165(signal transduction);GO:0007186(G protein-coupled receptor signaling pathway);GO:0016020(membrane);GO:0016021(integral component of membrane);GO:0016021(integral component of membrane)	04022(cGMP-PKG signaling pathway);04071(Sphingolipid signaling pathway);04080(Neuroactive ligand-receptor interaction);04080(Neuroactive ligand-receptor interaction)	K04268	NA	NA	adenosine A3 receptor [Source:MGI Symbol;Acc:MGI:104847]	protein_coding;retained_intron	R_MMU_373076(Class_A/1_(Rhodopsin_like_receptors));R_MMU_417973(Adenosine_P1_receptors);R_MMU_500792(GPCR_ligand_binding);R_MMU_372790(Signaling_by_GPCR);R_MMU_388396(GPCR_downstream_signalling);R_MMU_418038(Nucleotide_like_(purinergic)_receptors);R_MMU_162582(Signal_Transduction);R_MMU_418594(G_alpha_(i)_signalling_events)	0.0139624	0	0	0	0.0141062	0	0	0	0	0	0	0	5	0	0	0	4	0	0	0	0	0	0	0
ENSMUSG00000000563	chr3	105942698	105960099	-	Atp5pb	11950	ENSMUST00000118209;ENSMUST00000133320;ENSMUST00000153666;ENSMUST00000143022;ENSMUST00000123959	GO:0000276(mitochondrial proton-transporting ATP synthase complex, coupling factor F(o));GO:0005654(nucleoplasm);GO:0005739(mitochondrion);GO:0005743(mitochondrial inner membrane);GO:0005753(mitochondrial proton-transporting ATP synthase complex);GO:0006811(ion transport);GO:0015078(proton transmembrane transporter activity);GO:0015986(ATP synthesis coupled proton transport);GO:0016020(membrane);…	00190(Oxidative phosphorylation);04714(Thermogenesis);05010(Alzheimer disease);05012(Parkinson disease);05016(Huntington disease);05016(Huntington disease)	K02127	NA	NA	ATP synthase peripheral stalk-membrane subunit b [Source:MGI Symbol;Acc:MGI:1100495]	protein_coding;nonsense_mediated_decay;retained_intron	R_MMU_1430728(Metabolism);R_MMU_163210(Formation_of_ATP_by_chemiosmotic_coupling);R_MMU_8949613(Cristae_formation);R_MMU_1852241(Organelle_biogenesis_and_maintenance);R_MMU_1592230(Mitochondrial_biogenesis);R_MMU_163200(Respiratory_electron_transport,_ATP_synthesis_by_chemiosmotic_coupling,_and_heat_production_by_uncoupling_proteins.);R_MMU_1428517(The_citric_acid_(TCA)_cycle_and_respiratory_elec…	47.6459	45.5027	48.2267	55.0428	51.0398	47.872	52.7055	65.3096	45.3742	50.5779	51.859	64.3691	13075	12652	14183	16043	14500	13505	15140	22396	13230	14589	16745	18964
ENSMUSG00000000567	chr11	112782224	112787760	+	Sox9	20682	ENSMUST00000000579	GO:0000122(negative regulation of transcription by RNA polymerase II);GO:0000976(transcription regulatory region sequence-specific DNA binding);GO:0000978(RNA polymerase II cis-regulatory region sequence-specific DNA binding);GO:0000981(DNA-binding transcription factor activity, RNA polymerase II-specific);GO:0000987(cis-regulatory region sequence-specific DNA binding);GO:0001228(DNA-binding tran…	04024(cAMP signaling pathway)	K18435	NA	HMG	SRY (sex determining region Y)-box 9 [Source:MGI Symbol;Acc:MGI:98371]	protein_coding	R_MMU_3769402(Deactivation_of_the_beta_catenin_transactivating_complex);R_MMU_73857(RNA_Polymerase_II_Transcription);R_MMU_8878166(Transcriptional_regulation_by_RUNX2);R_MMU_212436(Generic_Transcription_Pathway);R_MMU_201681(TCF_dependent_signaling_in_response_to_WNT);R_MMU_195721(Signaling_by_WNT);R_MMU_162582(Signal_Transduction);R_MMU_74160(Gene_expression_(Transcription))	2.4829	2.79162	2.20099	2.30689	3.37922	3.57726	2.65995	2.23837	2.47538	2.43371	2.88861	2.47351	687	782	652	678	967	1017	770	774	727	708	940	734
ENSMUSG00000000568	chr5	99955935	99978938	-	Hnrnpd	11991	ENSMUST00000172361;ENSMUST00000019128;ENSMUST00000112939;ENSMUST00000072750;ENSMUST00000171106;ENSMUST00000171640;ENSMUST00000164833;ENSMUST00000168396;ENSMUST00000170654	GO:0000790(nuclear chromatin);GO:0001889(liver development);GO:0003676(nucleic acid binding);GO:0003677(DNA binding);GO:0003680(AT DNA binding);GO:0003682(chromatin binding);GO:0003723(RNA binding);GO:0003729(mRNA binding);GO:0005515(protein binding);GO:0005634(nucleus);GO:0005654(nucleoplasm);GO:0005737(cytoplasm);GO:0005829(cytosol);GO:0007420(brain development);GO:0008134(transcription factor …	NA	K13044	NA	NA	heterogeneous nuclear ribonucleoprotein D [Source:MGI Symbol;Acc:MGI:101947]	protein_coding;nonsense_mediated_decay;retained_intron	R_MMU_72172(mRNA_Splicing);R_MMU_72203(Processing_of_Capped_Intron_Containing_Pre_mRNA);R_MMU_72163(mRNA_Splicing_Major_Pathway);R_MMU_450408(AUF1_(hnRNP_D0)_binds_and_destabilizes_mRNA);R_MMU_450531(Regulation_of_mRNA_stability_by_proteins_that_bind_AU_rich_elements);R_MMU_8953854(Metabolism_of_RNA)	7.56449	7.211	7.10395	8.78745	9.91716	9.45327	9.67986	10.5106	7.12862	7.37608	8.21976	10.2235	3723	3596	3745	4591	5052	4782	4985	6460	3727	3816	4759	5399
ENSMUSG00000000579	chr17	6601671	6609679	+	Dynlt1c	100040563	ENSMUST00000092966;ENSMUST00000149027;ENSMUST00000138598;ENSMUST00000124894	GO:0000132(establishment of mitotic spindle orientation);GO:0001917(photoreceptor inner segment);GO:0003774(motor activity);GO:0005515(protein binding);GO:0005737(cytoplasm);GO:0005794(Golgi apparatus);GO:0005819(spindle);GO:0005856(cytoskeleton);GO:0005868(cytoplasmic dynein complex);GO:0005874(microtubule);GO:0005881(cytoplasmic microtubule);GO:0007049(cell cycle);GO:0007399(nervous system deve…	NA	K10420	NA	NA	dynein light chain Tctex-type 1C [Source:MGI Symbol;Acc:MGI:3807476]	protein_coding;retained_intron	R_MMU_168256(Immune_System);R_MMU_6798695(Neutrophil_degranulation);R_MMU_168249(Innate_Immune_System)	18.3076	18.2619	17.7287	16.8091	15.8514	17.3037	15.3844	16.3818	17.4173	19.9825	17.0973	17.7717	4625	4674	4799	4510	4144	4493	4068	5170	4674	5305	5080	4819
ENSMUSG00000000581	chr11	17257579	17266624	+	C1d	57316	ENSMUST00000131227;ENSMUST00000135568;ENSMUST00000000594;ENSMUST00000156784;ENSMUST00000130330	GO:0000178(exosome (RNase complex));GO:0000460(maturation of 5.8S rRNA);GO:0003677(DNA binding);GO:0003714(transcription corepressor activity);GO:0003723(RNA binding);GO:0005515(protein binding);GO:0005634(nucleus);GO:0005654(nucleoplasm);GO:0005730(nucleolus);GO:0005737(cytoplasm);GO:0006364(rRNA processing);GO:0006915(apoptotic process);GO:0010468(regulation of gene expression);GO:0016922(nucle…	03018(RNA degradation);03018(RNA degradation)	K12592	NA	NA	C1D nuclear receptor co-repressor [Source:MGI Symbol;Acc:MGI:1927354]	processed_transcript;protein_coding	R_MMU_8953854(Metabolism_of_RNA);R_MMU_72312(rRNA_processing);R_MMU_6791226(Major_pathway_of_rRNA_processing_in_the_nucleolus_and_cytosol);R_MMU_8868773(rRNA_processing_in_the_nucleus_and_cytosol)	4.17069	3.62008	3.66633	3.86957	5.15495	4.27142	4.03947	5.75711	3.5199	4.43638	4.21162	4.77615	1116	982	1050	1099	1428	1174	1131	1923	1002	1247	1325	1372
ENSMUSG00000000594	chr11	55098115	55113029	+	Gm2a	14667	ENSMUST00000000608	GO:0001573(ganglioside metabolic process);GO:0004563(beta-N-acetylhexosaminidase activity);GO:0005319(lipid transporter activity);GO:0005737(cytoplasm);GO:0005739(mitochondrion);GO:0005764(lysosome);GO:0006629(lipid metabolic process);GO:0006665(sphingolipid metabolic process);GO:0006689(ganglioside catabolic process);GO:0006869(lipid transport);GO:0007611(learning or memory);GO:0008047(enzyme ac…	04142(Lysosome)	K12383	NA	NA	GM2 ganglioside activator protein [Source:MGI Symbol;Acc:MGI:95762]	protein_coding	R_MMU_556833(Metabolism_of_lipids);R_MMU_1430728(Metabolism);R_MMU_1660662(Glycosphingolipid_metabolism);R_MMU_168256(Immune_System);R_MMU_6798695(Neutrophil_degranulation);R_MMU_168249(Innate_Immune_System);R_MMU_428157(Sphingolipid_metabolism)	27.8544	26.3748	26.1775	27.9366	22.4072	22.9135	22.3042	23.1587	28.0391	27.9607	27.0843	26.233	7684	7372	7739	8186	6400	6498	6441	7984	8219	8108	8792	7769
ENSMUSG00000000600	chr5	3803184	3844303	+	Krit1	79264	ENSMUST00000199845;ENSMUST00000080085;ENSMUST00000199475;ENSMUST00000200577;ENSMUST00000171023;ENSMUST00000198079;ENSMUST00000196098;ENSMUST00000197742;ENSMUST00000197611;ENSMUST00000199234;ENSMUST00000200004	GO:0001525(angiogenesis);GO:0001937(negative regulation of endothelial cell proliferation);GO:0005515(protein binding);GO:0005546(phosphatidylinositol-4,5-bisphosphate binding);GO:0005737(cytoplasm);GO:0005856(cytoskeleton);GO:0005886(plasma membrane);GO:0005911(cell-cell junction);GO:0008017(microtubule binding);GO:0010596(negative regulation of endothelial cell migration);GO:0016020(membrane);G…	04015(Rap1 signaling pathway);04015(Rap1 signaling pathway)	K17705	NA	NA	KRIT1, ankyrin repeat containing [Source:MGI Symbol;Acc:MGI:1930618]	retained_intron;protein_coding;nonsense_mediated_decay	NA	0.112154	0.152591	0.131546	0.16814	0.151234	0.150326	0.216003	0.217776	0.103246	0.154607	0.219167	0.198233	170	231	210	265	233	231	335	403	164	242	382	316
ENSMUSG00000000605	chr7	7282309	7300851	-	Clcn4	12727	ENSMUST00000000619;ENSMUST00000210061;ENSMUST00000210444;ENSMUST00000210594;ENSMUST00000211574;ENSMUST00000211551;ENSMUST00000210989	GO:0000166(nucleotide binding);GO:0005247(voltage-gated chloride channel activity);GO:0005254(chloride channel activity);GO:0005524(ATP binding);GO:0005764(lysosome);GO:0005765(lysosomal membrane);GO:0005768(endosome);GO:0005769(early endosome);GO:0005783(endoplasmic reticulum);GO:0005789(endoplasmic reticulum membrane);GO:0005794(Golgi apparatus);GO:0005886(plasma membrane);GO:0005887(integral c…	NA	K05012	NA	NA	chloride channel, voltage-sensitive 4 [Source:MGI Symbol;Acc:MGI:104571]	protein_coding;retained_intron;nonsense_mediated_decay;processed_transcript	R_MMU_382551(Transport_of_small_molecules);R_MMU_2672351(Stimuli_sensing_channels);R_MMU_983712(Ion_channel_transport)	0.26858	0.325342	0.314682	0.369887	0.3631	0.363311	0.311928	0.343524	0.374798	0.336445	0.313027	0.313939	156	192	195	228	217	216	189	248	230	205	215	195
ENSMUSG00000000617	chr11	50850685	50866208	+	Grm6	108072	ENSMUST00000171427;ENSMUST00000000631	GO:0000139(Golgi membrane);GO:0001640(adenylate cyclase inhibiting G protein-coupled glutamate receptor activity);GO:0001642(group III metabotropic glutamate receptor activity);GO:0004930(G protein-coupled receptor activity);GO:0005783(endoplasmic reticulum);GO:0005789(endoplasmic reticulum membrane);GO:0005794(Golgi apparatus);GO:0005886(plasma membrane);GO:0005887(integral component of plasma m…	04072(Phospholipase D signaling pathway);04080(Neuroactive ligand-receptor interaction);04724(Glutamatergic synapse);04724(Glutamatergic synapse)	K04608	NA	NA	glutamate receptor, metabotropic 6 [Source:MGI Symbol;Acc:MGI:1351343]	protein_coding	R_MMU_500792(GPCR_ligand_binding);R_MMU_372790(Signaling_by_GPCR);R_MMU_388396(GPCR_downstream_signalling);R_MMU_162582(Signal_Transduction);R_MMU_418594(G_alpha_(i)_signalling_events);R_MMU_420499(Class_C/3_(Metabotropic_glutamate/pheromone_receptors))	0	0.0108229	0	0	0.0061136	0	0	0	0.0205022	0	0.00931976	0.00812369	0	4	0	0	3	0	0	0	8	0	4	4
ENSMUSG00000000627	chr6	82911885	82939769	-	Sema4f	20355	ENSMUST00000000641;ENSMUST00000125579;ENSMUST00000203911	GO:0001755(neural crest cell migration);GO:0005515(protein binding);GO:0005615(extracellular space);GO:0005783(endoplasmic reticulum);GO:0005886(plasma membrane);GO:0005887(integral component of plasma membrane);GO:0007275(multicellular organism development);GO:0007399(nervous system development);GO:0007411(axon guidance);GO:0014069(postsynaptic density);GO:0016020(membrane);GO:0016021(integral c…	04360(Axon guidance);04360(Axon guidance)	K06521	NA	NA	sema domain, immunoglobulin domain (Ig), TM domain, and short cytoplasmic domain [Source:MGI Symbol;Acc:MGI:1340055]	protein_coding;processed_transcript;retained_intron	R_MMU_9012999(RHO_GTPase_cycle);R_MMU_9716542(Signaling_by_Rho_GTPases,_Miro_GTPases_and_RHOBTB3);R_MMU_194315(Signaling_by_Rho_GTPases);R_MMU_9696264(RND3_GTPase_cycle);R_MMU_162582(Signal_Transduction)	2.48751	3.33815	3.0087	3.08094	2.50078	2.63467	2.5922	2.68359	2.40063	2.4296	2.85755	3.23912	881	1198	1142	1159	917	960	961	1187	903	904	1191	1231
ENSMUSG00000000628	chr6	82725025	82774454	-	Hk2	15277	ENSMUST00000000642;ENSMUST00000170833;ENSMUST00000169270	GO:0000166(nucleotide binding);GO:0001666(response to hypoxia);GO:0001678(cellular glucose homeostasis);GO:0002931(response to ischemia);GO:0003824(catalytic activity);GO:0004340(glucokinase activity);GO:0004396(hexokinase activity);GO:0005515(protein binding);GO:0005524(ATP binding);GO:0005536(glucose binding);GO:0005737(cytoplasm);GO:0005739(mitochondrion);GO:0005741(mitochondrial outer membran…	00010(Glycolysis / Gluconeogenesis);00051(Fructose and mannose metabolism);00052(Galactose metabolism);00500(Starch and sucrose metabolism);00520(Amino sugar and nucleotide sugar metabolism);00524(Neomycin, kanamycin and gentamicin biosynthesis);04066(HIF-1 signaling pathway);04910(Insulin signaling pathway);04930(Type II diabetes mellitus);04973(Carbohydrate digestion and absorption);05230(Centr…	K00844	EC:2.7.1.1	NA	hexokinase 2 [Source:MGI Symbol;Acc:MGI:1315197]	protein_coding	R_MMU_71387(Metabolism_of_carbohydrates);R_MMU_1430728(Metabolism);R_MMU_70326(Glucose_metabolism);R_MMU_70171(Glycolysis)	31.3051	31.4801	35.0656	32.6977	42.7002	44.3556	42.0461	39.3405	34.744	35.4625	37.948	31.1301	12490	12726	14994	13856	17638	18194	17561	19615	14729	14872	17815	13335
ENSMUSG00000000631	chr11	77763246	77865980	+	Myo18a	360013	ENSMUST00000108375;ENSMUST00000100795;ENSMUST00000164315;ENSMUST00000102488;ENSMUST00000130627;ENSMUST00000100794;ENSMUST00000151373;ENSMUST00000172303;ENSMUST00000100443;ENSMUST00000135045;ENSMUST00000130956;ENSMUST00000135375;ENSMUST00000142571	GO:0000139(Golgi membrane);GO:0000166(nucleotide binding);GO:0003774(motor activity);GO:0003779(actin binding);GO:0005515(protein binding);GO:0005524(ATP binding);GO:0005737(cytoplasm);GO:0005793(endoplasmic reticulum-Golgi intermediate compartment);GO:0005794(Golgi apparatus);GO:0005802(trans-Golgi network);GO:0005856(cytoskeleton);GO:0005903(brush border);GO:0007030(Golgi organization);GO:00164…	NA	K10362	NA	NA	myosin XVIIIA [Source:MGI Symbol;Acc:MGI:2667185]	protein_coding;retained_intron	NA	4.63766	4.54368	5.32009	5.53667	3.1239	3.56693	3.76574	4.34777	4.25015	4.87435	4.23598	5.59935	4976	4939	6117	6308	3470	3934	4230	5828	4845	5496	5349	6448
ENSMUSG00000000632	chr11	77930800	77979048	+	Sez6	20370	ENSMUST00000093995;ENSMUST00000142542	GO:0003674(molecular_function);GO:0005576(extracellular region);GO:0005737(cytoplasm);GO:0005783(endoplasmic reticulum);GO:0005886(plasma membrane);GO:0008344(adult locomotory behavior);GO:0016020(membrane);GO:0016021(integral component of membrane);GO:0021680(cerebellar Purkinje cell layer development);GO:0030054(cell junction);GO:0030425(dendrite);GO:0042995(cell projection);GO:0043025(neuronal…	NA	NA	NA	NA	seizure related gene 6 [Source:MGI Symbol;Acc:MGI:104745]	protein_coding;retained_intron	NA	0	0	0	0	0	0	0	0	0.00968074	0.0133655	0.00751042	0.00958194	0	0	0	0	0	0	0	0	4	6	4	4
ENSMUSG00000000673	chr17	83831156	83846812	-	Haao	107766	ENSMUST00000000687;ENSMUST00000234863;ENSMUST00000234750;ENSMUST00000234823	GO:0000334(3-hydroxyanthranilate 3,4-dioxygenase activity);GO:0005506(iron ion binding);GO:0005737(cytoplasm);GO:0005829(cytosol);GO:0006569(tryptophan catabolic process);GO:0008198(ferrous iron binding);GO:0009435(NAD biosynthetic process);GO:0010043(response to zinc ion);GO:0016491(oxidoreductase activity);GO:0019363(pyridine nucleotide biosynthetic process);GO:0019805(quinolinate biosynthetic …	00380(Tryptophan metabolism);00380(Tryptophan metabolism)	K00452	EC:1.13.11.6	NA	3-hydroxyanthranilate 3,4-dioxygenase [Source:MGI Symbol;Acc:MGI:1349444]	protein_coding;nonsense_mediated_decay;retained_intron	R_MMU_71240(Tryptophan_catabolism);R_MMU_1430728(Metabolism);R_MMU_71291(Metabolism_of_amino_acids_and_derivatives)	0.0706578	0.0807964	0.0526077	0.101269	0.0691747	0	0	0	0.151081	0.0340555	0.0356738	0	23	27	18	34	24	0	0	0	52	12	14	0
ENSMUSG00000000682	chr4	134082448	134095082	-	Cd52	23833	ENSMUST00000145122;ENSMUST00000000696;ENSMUST00000137445	GO:0005886(plasma membrane);GO:0007204(positive regulation of cytosolic calcium ion concentration);GO:0009617(response to bacterium);GO:0016020(membrane);GO:0031225(anchored component of membrane);GO:0097225(sperm midpiece);GO:0097225(sperm midpiece)	NA	NA	NA	NA	CD52 antigen [Source:MGI Symbol;Acc:MGI:1346088]	processed_transcript;protein_coding	R_MMU_597592(Post_translational_protein_modification);R_MMU_392499(Metabolism_of_proteins);R_MMU_163125(Post_translational_modification:_synthesis_of_GPI_anchored_proteins)	0.339614	0.176812	0.184567	0.257962	0.288783	0.177025	0.131325	0.38474	0.235296	0.421283	0.0729832	0.116621	28	15	16	23	24	15	11	39	22	37	7	10
ENSMUSG00000000686	chr11	77515121	77538607	+	Abhd15	67477	ENSMUST00000094004	GO:0005576(extracellular region);GO:0016787(hydrolase activity);GO:0034338(short-chain carboxylesterase activity);GO:0044255(cellular lipid metabolic process);GO:0047372(acylglycerol lipase activity)	NA	K13707	NA	NA	abhydrolase domain containing 15 [Source:MGI Symbol;Acc:MGI:1914727]	protein_coding	NA	0.32266	0.437506	0.303056	0.376933	0.24209	0.332869	0.225154	0.748106	0.166789	0.339337	0.322199	0.828801	66	90	66	82	51	70	48	190	36	73	77	181
ENSMUSG00000000690	chr11	96292476	96301569	+	Hoxb6	15414	ENSMUST00000173432;ENSMUST00000000704	GO:0000978(RNA polymerase II cis-regulatory region sequence-specific DNA binding);GO:0000981(DNA-binding transcription factor activity, RNA polymerase II-specific);GO:0003677(DNA binding);GO:0003700(DNA-binding transcription factor activity);GO:0005634(nucleus);GO:0006355(regulation of transcription, DNA-templated);GO:0006357(regulation of transcription by RNA polymerase II);GO:0007275(multicellu…	NA	K09306	NA	Homeobox	homeobox B6 [Source:MGI Symbol;Acc:MGI:96187]	protein_coding	NA	2.682	2.21421	2.81591	2.39872	2.40179	2.18639	1.89256	1.72954	2.77497	2.36102	2.28109	2.51942	353	296	398	335	327	296	261	285	388	327	353	356
ENSMUSG00000000693	chr6	83034173	83052562	+	Loxl3	16950	ENSMUST00000152679;ENSMUST00000000707;ENSMUST00000204318;ENSMUST00000155502	GO:0001837(epithelial to mesenchymal transition);GO:0001968(fibronectin binding);GO:0004720(protein-lysine 6-oxidase activity);GO:0005044(scavenger receptor activity);GO:0005507(copper ion binding);GO:0005576(extracellular region);GO:0005615(extracellular space);GO:0005634(nucleus);GO:0005737(cytoplasm);GO:0006897(endocytosis);GO:0006954(inflammatory response);GO:0016020(membrane);GO:0016491(oxid…	NA	K00280	EC:1.4.3.-	NA	lysyl oxidase-like 3 [Source:MGI Symbol;Acc:MGI:1337004]	processed_transcript;protein_coding;retained_intron	R_MMU_2022090(Assembly_of_collagen_fibrils_and_other_multimeric_structures);R_MMU_2243919(Crosslinking_of_collagen_fibrils);R_MMU_1474244(Extracellular_matrix_organization);R_MMU_1566948(Elastic_fibre_formation);R_MMU_1474290(Collagen_formation)	5.63068	6.80456	6.57736	6.95286	5.08446	4.87864	5.56419	5.67665	5.47485	6.33039	6.06718	7.48482	1734	2124	2169	2273	1621	1545	1795	2185	1790	2049	2198	2475
ENSMUSG00000000706	chr13	23456992	23465901	-	Btn1a1	12231	ENSMUST00000041674;ENSMUST00000110434;ENSMUST00000225831	GO:0001817(regulation of cytokine production);GO:0005102(signaling receptor binding);GO:0005515(protein binding);GO:0009897(external side of plasma membrane);GO:0016020(membrane);GO:0016021(integral component of membrane);GO:0031324(negative regulation of cellular metabolic process);GO:0046007(negative regulation of activated T cell proliferation);GO:0050710(negative regulation of cytokine secret…	NA	K06712	NA	NA	butyrophilin, subfamily 1, member A1 [Source:MGI Symbol;Acc:MGI:103118]	protein_coding;processed_transcript	R_MMU_8851680(Butyrophilin_(BTN)_family_interactions);R_MMU_168256(Immune_System);R_MMU_1280218(Adaptive_Immune_System)	0.206994	0.2844	0.115188	0.299296	0.17126	0.105333	0.118809	0.129397	0.104011	0.118963	0.282925	0.330481	57	81	34	88	49	30	35	46	31	36	94	100
ENSMUSG00000000708	chr17	53566861	53672720	+	Kat2b	18519	ENSMUST00000163648;ENSMUST00000000724;ENSMUST00000167092;ENSMUST00000172160;ENSMUST00000171072	GO:0000123(histone acetyltransferase complex);GO:0000776(kinetochore);GO:0000790(nuclear chromatin);GO:0000977(RNA polymerase II regulatory region sequence-specific DNA binding);GO:0003682(chromatin binding);GO:0003712(transcription coregulator activity);GO:0003713(transcription coactivator activity);GO:0004145(diamine N-acetyltransferase activity);GO:0004402(histone acetyltransferase activity);G…	04330(Notch signaling pathway);04919(Thyroid hormone signaling pathway);05166(Human T-cell leukemia virus 1 infection);05203(Viral carcinogenesis);05203(Viral carcinogenesis)	K06062	EC:2.3.1.48	NA	K(lysine) acetyltransferase 2B [Source:MGI Symbol;Acc:MGI:1343094]	processed_transcript;protein_coding;retained_intron;nonsense_mediated_decay	R_MMU_5250913(Positive_epigenetic_regulation_of_rRNA_expression);R_MMU_157118(Signaling_by_NOTCH);R_MMU_73857(RNA_Polymerase_II_Transcription);R_MMU_9018519(Estrogen_dependent_gene_expression);R_MMU_212436(Generic_Transcription_Pathway);R_MMU_9006931(Signaling_by_Nuclear_Receptors);R_MMU_597592(Post_translational_protein_modification);R_MMU_392499(Metabolism_of_proteins);R_MMU_5688426(Deubiquitin…	1.00625	0.951033	0.753184	0.734618	1.00153	0.672955	0.845466	1.3114	0.773944	0.930722	1.30248	1.49011	330	314	266	255	340	228	290	535	270	320	501	524
ENSMUSG00000000711	chr10	128677175	128696264	-	Rab5b	19344	ENSMUST00000000727;ENSMUST00000220593	GO:0000166(nucleotide binding);GO:0003924(GTPase activity);GO:0005515(protein binding);GO:0005525(GTP binding);GO:0005768(endosome);GO:0005769(early endosome);GO:0005886(plasma membrane);GO:0006886(intracellular protein transport);GO:0006897(endocytosis);GO:0007032(endosome organization);GO:0012505(endomembrane system);GO:0015031(protein transport);GO:0016020(membrane);GO:0019003(GDP binding);GO:…	04014(Ras signaling pathway);04144(Endocytosis);04145(Phagosome);04962(Vasopressin-regulated water reabsorption);05146(Amoebiasis);05152(Tuberculosis);05152(Tuberculosis)	K07888	NA	NA	RAB5B, member RAS oncogene family [Source:MGI Symbol;Acc:MGI:105938]	protein_coding;retained_intron	R_MMU_5653656(Vesicle_mediated_transport);R_MMU_8873719(RAB_geranylgeranylation);R_MMU_597592(Post_translational_protein_modification);R_MMU_392499(Metabolism_of_proteins);R_MMU_168256(Immune_System);R_MMU_199991(Membrane_Trafficking);R_MMU_6798695(Neutrophil_degranulation);R_MMU_168249(Innate_Immune_System);R_MMU_8876198(RAB_GEFs_exchange_GTP_for_GDP_on_RABs);R_MMU_9007101(Rab_regulation_of_traf…	30.9727	30.6079	32.0848	32.6121	28.3563	29.5031	28.7877	30.0485	30.2434	30.542	31.5621	33.7268	8698	8709	9657	9727	8244	8517	8463	10545	9025	9016	10429	10168
ENSMUSG00000000730	chr10	78041947	78063622	+	Dnmt3l	54427	ENSMUST00000138785;ENSMUST00000144446;ENSMUST00000123940	GO:0000794(condensed nuclear chromosome);GO:0001701(in utero embryonic development);GO:0001890(placenta development);GO:0005515(protein binding);GO:0005634(nucleus);GO:0005654(nucleoplasm);GO:0005720(nuclear heterochromatin);GO:0005737(cytoplasm);GO:0006306(DNA methylation);GO:0007141(male meiosis I);GO:0007283(spermatogenesis);GO:0008047(enzyme activator activity);GO:0008168(methyltransferase ac…	NA	K17400	NA	NA	DNA (cytosine-5-)-methyltransferase 3-like [Source:MGI Symbol;Acc:MGI:1859287]	protein_coding;retained_intron	NA	0.121708	0.0861849	0.181089	0.301455	0.215964	0.342295	0.289165	0.688608	0.0761511	0.125186	0.188767	0.243582	25	19	39	65	45	72	61	172	17	27	45	53
ENSMUSG00000000731	chr10	78030022	78043580	-	Aire	11634	ENSMUST00000128241;ENSMUST00000145975;ENSMUST00000143548;ENSMUST00000131028;ENSMUST00000105395;ENSMUST00000105396;ENSMUST00000140636;ENSMUST00000148469;ENSMUST00000155021;ENSMUST00000156417;ENSMUST00000154374;ENSMUST00000143452;ENSMUST00000141255	GO:0000976(transcription regulatory region sequence-specific DNA binding);GO:0000977(RNA polymerase II regulatory region sequence-specific DNA binding);GO:0001228(DNA-binding transcription activator activity, RNA polymerase II-specific);GO:0002458(peripheral T cell tolerance induction);GO:0002509(central tolerance induction to self antigen);GO:0003677(DNA binding);GO:0003682(chromatin binding);GO…	04120(Ubiquitin mediated proteolysis);05340(Primary immunodeficiency);05340(Primary immunodeficiency)	K10603	NA	SAND	autoimmune regulator (autoimmune polyendocrinopathy candidiasis ectodermal dystrophy) [Source:MGI Symbol;Acc:MGI:1338803]	protein_coding;retained_intron;nonsense_mediated_decay	NA	0.715753	0.698942	0.771476	0.825345	0.927857	0.903282	0.725893	0.936463	0.855793	0.831851	0.654019	0.625538	185	183	214	228	248	242	195	302	237	226	202	176
ENSMUSG00000000732	chr10	78069302	78079525	+	Icosl	50723	ENSMUST00000105393;ENSMUST00000217675;ENSMUST00000219038;ENSMUST00000219633	GO:0001817(regulation of cytokine production);GO:0002250(adaptive immune response);GO:0002376(immune system process);GO:0005102(signaling receptor binding);GO:0005515(protein binding);GO:0005886(plasma membrane);GO:0005887(integral component of plasma membrane);GO:0007165(signal transduction);GO:0009897(external side of plasma membrane);GO:0016020(membrane);GO:0016021(integral component of membra…	04514(Cell adhesion molecules (CAMs));04672(Intestinal immune network for IgA production);04672(Intestinal immune network for IgA production)	K06710	NA	NA	icos ligand [Source:MGI Symbol;Acc:MGI:1354701]	protein_coding;retained_intron	R_MMU_168256(Immune_System);R_MMU_1280218(Adaptive_Immune_System);R_MMU_388841(Costimulation_by_the_CD28_family)	1.8772	1.87664	2.31887	2.49992	1.97243	1.63291	1.75032	2.09523	1.72619	1.90495	1.6017	2.56934	582	588	769	822	632	519	567	811	567	619	584	854
ENSMUSG00000000738	chr8	123062942	123097760	+	Spg7	234847	ENSMUST00000149248;ENSMUST00000108868;ENSMUST00000128803;ENSMUST00000142150;ENSMUST00000128234;ENSMUST00000130787;ENSMUST00000152972;ENSMUST00000212364	GO:0000166(nucleotide binding);GO:0004222(metalloendopeptidase activity);GO:0005515(protein binding);GO:0005524(ATP binding);GO:0005739(mitochondrion);GO:0005743(mitochondrial inner membrane);GO:0005745(m-AAA complex);GO:0005757(mitochondrial permeability transition pore complex);GO:0006508(proteolysis);GO:0007005(mitochondrion organization);GO:0007155(cell adhesion);GO:0008053(mitochondrial fusi…	NA	K09552	EC:3.4.24.-	NA	SPG7, paraplegin matrix AAA peptidase subunit [Source:MGI Symbol;Acc:MGI:2385906]	protein_coding;retained_intron;processed_transcript	R_MMU_382551(Transport_of_small_molecules);R_MMU_8949664(Processing_of_SMDT1);R_MMU_8949215(Mitochondrial_calcium_ion_transport)	12.4068	12.8753	13.1921	14.6418	10.3285	10.3267	10.9755	12.9286	11.2786	11.395	12.4855	14.0683	3750	3943	4272	4700	3231	3210	3474	4883	3624	3620	4440	4566
ENSMUSG00000000739	chr8	123140192	123158315	-	Sult5a1	57429	ENSMUST00000000755;ENSMUST00000122819;ENSMUST00000137998;ENSMUST00000146007;ENSMUST00000126951;ENSMUST00000152722	GO:0003674(molecular_function);GO:0005575(cellular_component);GO:0008146(sulfotransferase activity);GO:0008150(biological_process);GO:0016740(transferase activity);GO:0016740(transferase activity)	NA	NA	NA	NA	sulfotransferase family 5A, member 1 [Source:MGI Symbol;Acc:MGI:1931463]	protein_coding;nonsense_mediated_decay;retained_intron	NA	0.0755942	0.0393984	0.120665	0.128343	0.098496	0.0774594	0.113505	0.0739163	0.0678022	0.0793158	0.0831849	0.129262	24	12	40	41	31	24	36	28	23	27	30	43
ENSMUSG00000000740	chr8	123102350	123105244	+	Rpl13	270106	ENSMUST00000000756;ENSMUST00000152444;ENSMUST00000132275;ENSMUST00000129311;ENSMUST00000212887	GO:0003723(RNA binding);GO:0003735(structural constituent of ribosome);GO:0005730(nucleolus);GO:0005783(endoplasmic reticulum);GO:0005829(cytosol);GO:0005840(ribosome);GO:0006412(translation);GO:0022625(cytosolic large ribosomal subunit);GO:0060348(bone development);GO:0060348(bone development)	03010(Ribosome);03010(Ribosome)	K02873	NA	NA	ribosomal protein L13 [Source:MGI Symbol;Acc:MGI:105922]	protein_coding;retained_intron	R_MMU_975957(Nonsense_Mediated_Decay_(NMD)_enhanced_by_the_Exon_Junction_Complex_(EJC));R_MMU_1799339(SRP_dependent_cotranslational_protein_targeting_to_membrane);R_MMU_975956(Nonsense_Mediated_Decay_(NMD)_independent_of_the_Exon_Junction_Complex_(EJC));R_MMU_72766(Translation);R_MMU_72689(Formation_of_a_pool_of_free_40S_subunits);R_MMU_72737(Cap_dependent_Translation_Initiation);R_MMU_392499(Met…	796.045	801.593	785.122	767.967	795.935	808.707	817.28	785.029	808.15	801.13	785.083	682.583	138072	140873	145945	141481	142927	144206	148392	170165	148944	146063	160231	127107
ENSMUSG00000000743	chr8	123204264	123212763	-	Chmp1a	234852	ENSMUST00000000759;ENSMUST00000167655;ENSMUST00000212107;ENSMUST00000172336	GO:0000794(condensed nuclear chromosome);GO:0000815(ESCRT III complex);GO:0005515(protein binding);GO:0005634(nucleus);GO:0005737(cytoplasm);GO:0005768(endosome);GO:0005769(early endosome);GO:0005771(multivesicular body);GO:0005815(microtubule organizing center);GO:0006997(nucleus organization);GO:0007034(vacuolar transport);GO:0007049(cell cycle);GO:0007076(mitotic chromosome condensation);GO:00…	04144(Endocytosis);04217(Necroptosis);04217(Necroptosis)	K12197	NA	NA	charged multivesicular body protein 1A [Source:MGI Symbol;Acc:MGI:1920159]	protein_coding;retained_intron;processed_transcript	NA	38.679	40.8974	39.5309	37.2496	34.2438	38.307	38.3727	36.5287	36.9766	36.9309	35.9572	36.7873	8460	9065	9267	8655	7755	8614	8786	9985	8595	8492	9255	8639
ENSMUSG00000000751	chr11	75298166	75348324	-	Rpa1	68275	ENSMUST00000092907;ENSMUST00000000767;ENSMUST00000135770;ENSMUST00000154894;ENSMUST00000149365	GO:0000723(telomere maintenance);GO:0000724(double-strand break repair via homologous recombination);GO:0000784(nuclear chromosome, telomeric region);GO:0000793(condensed chromosome);GO:0000794(condensed nuclear chromosome);GO:0000800(lateral element);GO:0001673(male germ cell nucleus);GO:0001701(in utero embryonic development);GO:0003676(nucleic acid binding);GO:0003677(DNA binding);GO:0003682(c…	03030(DNA replication);03420(Nucleotide excision repair);03430(Mismatch repair);03440(Homologous recombination);03460(Fanconi anemia pathway);03460(Fanconi anemia pathway)	K07466	NA	NA	replication protein A1 [Source:MGI Symbol;Acc:MGI:1915525]	protein_coding;processed_transcript;retained_intron	R_MMU_3371453(Regulation_of_HSF1_mediated_heat_shock_response);R_MMU_69190(DNA_strand_elongation);R_MMU_73933(Resolution_of_Abasic_Sites_(AP_sites));R_MMU_6782135(Dual_incision_in_TC_NER);R_MMU_5685942(HDR_through_Homologous_Recombination_(HRR));R_MMU_69620(Cell_Cycle_Checkpoints);R_MMU_69206(G1/S_Transition);R_MMU_5693567(HDR_through_Homologous_Recombination_(HRR)_or_Single_Strand_Annealing_(SSA…	54.7958	57.3657	60.9244	61.5878	59.1269	60.9958	57.2195	61.798	56.8789	55.7996	59.3687	65.5894	20431	21672	24346	24390	22824	23380	22332	28796	22535	21869	26047	26255
ENSMUSG00000000753	chr11	75409769	75422701	-	Serpinf1	20317	ENSMUST00000000769;ENSMUST00000167281;ENSMUST00000138661;ENSMUST00000139403;ENSMUST00000137103;ENSMUST00000125982;ENSMUST00000155009	GO:0001822(kidney development);GO:0004867(serine-type endopeptidase inhibitor activity);GO:0005576(extracellular region);GO:0005604(basement membrane);GO:0005615(extracellular space);GO:0007568(aging);GO:0007614(short-term memory);GO:0010447(response to acidic pH);GO:0010596(negative regulation of endothelial cell migration);GO:0010629(negative regulation of gene expression);GO:0010951(negative r…	04310(Wnt signaling pathway);04310(Wnt signaling pathway)	K19614	NA	NA	serine (or cysteine) peptidase inhibitor, clade F, member 1 [Source:MGI Symbol;Acc:MGI:108080]	protein_coding;nonsense_mediated_decay;retained_intron	NA	138.826	142.073	150.261	162.914	107.781	100.917	117.004	146.941	125.571	135.81	137.241	174.663	21892	22700	25395	27286	17596	16362	19315	28957	21041	22512	25466	29570
ENSMUSG00000000759	chr8	12614277	12672248	-	Tubgcp3	259279	ENSMUST00000164774;ENSMUST00000000776;ENSMUST00000168657;ENSMUST00000164611;ENSMUST00000164971;ENSMUST00000167547;ENSMUST00000164861;ENSMUST00000165321;ENSMUST00000172056	GO:0000226(microtubule cytoskeleton organization);GO:0000278(mitotic cell cycle);GO:0000922(spindle pole);GO:0000923(equatorial microtubule organizing center);GO:0000930(gamma-tubulin complex);GO:0005737(cytoplasm);GO:0005813(centrosome);GO:0005814(centriole);GO:0005815(microtubule organizing center);GO:0005827(polar microtubule);GO:0005856(cytoskeleton);GO:0005874(microtubule);GO:0007020(microtu…	NA	K16570	NA	NA	tubulin, gamma complex associated protein 3 [Source:MGI Symbol;Acc:MGI:2183752]	nonsense_mediated_decay;protein_coding;retained_intron	R_MMU_380287(Centrosome_maturation);R_MMU_1640170(Cell_Cycle);R_MMU_380270(Recruitment_of_mitotic_centrosome_proteins_and_complexes);R_MMU_69278(Cell_Cycle,_Mitotic);R_MMU_453274(Mitotic_G2_G2/M_phases);R_MMU_68886(M_Phase);R_MMU_380320(Recruitment_of_NuMA_to_mitotic_centrosomes);R_MMU_68877(Mitotic_Prometaphase);R_MMU_69275(G2/M_Transition)	5.06678	5.39143	4.98456	4.85762	6.1827	5.62338	5.47452	4.54256	5.70456	5.61844	5.38302	5.4858	2906	3134	3063	2958	3670	3314	3286	3256	3473	3386	3630	3375
ENSMUSG00000000776	chr14	70438757	70443447	-	Polr3d	67065	ENSMUST00000000793;ENSMUST00000180358;ENSMUST00000226523;ENSMUST00000227985;ENSMUST00000227748;ENSMUST00000226549	GO:0000790(nuclear chromatin);GO:0002376(immune system process);GO:0003677(DNA binding);GO:0003682(chromatin binding);GO:0003899(DNA-directed 5'-3' RNA polymerase activity);GO:0005634(nucleus);GO:0005654(nucleoplasm);GO:0005666(RNA polymerase III complex);GO:0005829(cytosol);GO:0006383(transcription by RNA polymerase III);GO:0016607(nuclear speck);GO:0032728(positive regulation of interferon-beta…	03020(RNA polymerase);04623(Cytosolic DNA-sensing pathway);04623(Cytosolic DNA-sensing pathway)	K03026	NA	NA	polymerase (RNA) III (DNA directed) polypeptide D [Source:MGI Symbol;Acc:MGI:1914315]	protein_coding;retained_intron	R_MMU_74158(RNA_Polymerase_III_Transcription);R_MMU_76066(RNA_Polymerase_III_Transcription_Initiation_From_Type_2_Promoter);R_MMU_76071(RNA_Polymerase_III_Transcription_Initiation_From_Type_3_Promoter);R_MMU_76046(RNA_Polymerase_III_Transcription_Initiation);R_MMU_76061(RNA_Polymerase_III_Transcription_Initiation_From_Type_1_Promoter);R_MMU_74160(Gene_expression_(Transcription))	8.04066	7.50229	7.85001	8.86427	7.17488	5.86841	6.57294	7.99034	6.95715	7.29437	7.25771	9.66369	1538	1452	1608	1800	1421	1154	1316	1908	1414	1467	1632	1982
ENSMUSG00000000782	chr11	52252371	52283331	-	Tcf7	21414	ENSMUST00000086844;ENSMUST00000109071;ENSMUST00000238914	GO:0000122(negative regulation of transcription by RNA polymerase II);GO:0000976(transcription regulatory region sequence-specific DNA binding);GO:0000978(RNA polymerase II cis-regulatory region sequence-specific DNA binding);GO:0001217(DNA-binding transcription repressor activity);GO:0001227(DNA-binding transcription repressor activity, RNA polymerase II-specific);GO:0001228(DNA-binding transcri…	04310(Wnt signaling pathway);04390(Hippo signaling pathway);04520(Adherens junction);04916(Melanogenesis);04934(Cushing syndrome);05165(Human papillomavirus infection);05200(Pathways in cancer);05210(Colorectal cancer);05213(Endometrial cancer);05215(Prostate cancer);05216(Thyroid cancer);05217(Basal cell carcinoma);05221(Acute myeloid leukemia);05224(Breast cancer);05225(Hepatocellular carcinoma…	K02620	NA	HMG	transcription factor 7, T cell specific [Source:MGI Symbol;Acc:MGI:98507]	protein_coding	R_MMU_3769402(Deactivation_of_the_beta_catenin_transactivating_complex);R_MMU_73857(RNA_Polymerase_II_Transcription);R_MMU_4641265(Repression_of_WNT_target_genes);R_MMU_212436(Generic_Transcription_Pathway);R_MMU_3858494(Beta_catenin_independent_WNT_signaling);R_MMU_201681(TCF_dependent_signaling_in_response_to_WNT);R_MMU_195721(Signaling_by_WNT);R_MMU_201722(Formation_of_the_beta_catenin:TCF_tra…	5.10158	5.27289	5.43935	6.27869	5.26796	5.1542	5.30724	5.7814	5.74595	5.99528	6.4157	8.8752	1031	1080	1177	1347	1102	1071	1122	1459	1234	1273	1525	1923
ENSMUSG00000000787	X	13280970	13294052	+	Ddx3x	13205	ENSMUST00000000804;ENSMUST00000153611;ENSMUST00000123096;ENSMUST00000149639	GO:0000166(nucleotide binding);GO:0002376(immune system process);GO:0003676(nucleic acid binding);GO:0003677(DNA binding);GO:0003678(DNA helicase activity);GO:0003723(RNA binding);GO:0003724(RNA helicase activity);GO:0003729(mRNA binding);GO:0003924(GTPase activity);GO:0004386(helicase activity);GO:0005515(protein binding);GO:0005524(ATP binding);GO:0005634(nucleus);GO:0005654(nucleoplasm);GO:000…	04622(RIG-I-like receptor signaling pathway);05161(Hepatitis B);05203(Viral carcinogenesis);05203(Viral carcinogenesis)	K11594	EC:3.6.4.13	NA	DEAD/H (Asp-Glu-Ala-Asp/His) box polypeptide 3, X-linked [Source:MGI Symbol;Acc:MGI:103064]	protein_coding;retained_intron	R_MMU_168256(Immune_System);R_MMU_6798695(Neutrophil_degranulation);R_MMU_168249(Innate_Immune_System)	9.26863	9.1809	8.94185	10.24	10.3645	8.97758	9.83651	15.094	8.35232	7.81313	8.75809	10.696	3270	3282	3381	3837	3786	3257	3633	6655	3132	2897	3636	4051
ENSMUSG00000000791	chr8	70808449	70821424	+	Il12rb1	16161	ENSMUST00000211936;ENSMUST00000000808;ENSMUST00000212657;ENSMUST00000212251;ENSMUST00000212826	GO:0002230(positive regulation of defense response to virus by host);GO:0002827(positive regulation of T-helper 1 type immune response);GO:0004896(cytokine receptor activity);GO:0005143(interleukin-12 receptor binding);GO:0005515(protein binding);GO:0005886(plasma membrane);GO:0009897(external side of plasma membrane);GO:0016020(membrane);GO:0016021(integral component of membrane);GO:0018108(pept…	04060(Cytokine-cytokine receptor interaction);04630(Jak-STAT signaling pathway);04658(Th1 and Th2 cell differentiation);04659(Th17 cell differentiation);05200(Pathways in cancer);05321(Inflammatory bowel disease (IBD));05321(Inflammatory bowel disease (IBD))	K05063	NA	NA	interleukin 12 receptor, beta 1 [Source:MGI Symbol;Acc:MGI:104579]	retained_intron;protein_coding	R_MMU_447115(Interleukin_12_family_signaling);R_MMU_449147(Signaling_by_Interleukins);R_MMU_168256(Immune_System);R_MMU_1280215(Cytokine_Signaling_in_Immune_system);R_MMU_9020591(Interleukin_12_signaling);R_MMU_9020933(Interleukin_23_signaling)	1.42838	1.23568	1.49516	1.4869	1.44919	1.33969	1.34292	1.49952	1.35785	1.63744	1.4332	1.19263	395	345	441	435	415	381	388	515	399	475	464	352
ENSMUSG00000000792	chr8	70882889	70892757	-	Slc5a5	114479	ENSMUST00000000809	GO:0005634(nucleus);GO:0005886(plasma membrane);GO:0006590(thyroid hormone generation);GO:0008507(sodium:iodide symporter activity);GO:0015111(iodide transmembrane transporter activity);GO:0015705(iodide transport);GO:0016020(membrane);GO:0016021(integral component of membrane);GO:0022857(transmembrane transporter activity);GO:0055085(transmembrane transport);GO:0071320(cellular response to cAMP)…	04918(Thyroid hormone synthesis)	K14385	NA	NA	solute carrier family 5 (sodium iodide symporter), member 5 [Source:MGI Symbol;Acc:MGI:2149330]	protein_coding	R_MMU_1430728(Metabolism);R_MMU_425393(Transport_of_inorganic_cations/anions_and_amino_acids/oligopeptides);R_MMU_425407(SLC_mediated_transmembrane_transport);R_MMU_382551(Transport_of_small_molecules);R_MMU_209776(Metabolism_of_amine_derived_hormones);R_MMU_71291(Metabolism_of_amino_acids_and_derivatives);R_MMU_209968(Thyroxine_biosynthesis);R_MMU_428643(Organic_anion_transporters)	0.04885	0.105232	0.052382	0.061706	0.03501	0.088868	0.019395	0.072943	0.038215	0.080889	0.155347	0.203897	10	21	11	13	8	18	4	18	8	17	36	43
ENSMUSG00000000794	chr3	89520164	89675132	+	Kcnn3	140493	ENSMUST00000000811;ENSMUST00000124584	GO:0005516(calmodulin binding);GO:0005737(cytoplasm);GO:0005886(plasma membrane);GO:0006811(ion transport);GO:0006813(potassium ion transport);GO:0015269(calcium-activated potassium channel activity);GO:0016020(membrane);GO:0016021(integral component of membrane);GO:0016286(small conductance calcium-activated potassium channel activity);GO:0030175(filopodium);GO:0031594(neuromuscular junction);GO…	04911(Insulin secretion);04911(Insulin secretion)	K04944	NA	NA	potassium intermediate/small conductance calcium-activated channel, subfamily N, member 3 [Source:MGI Symbol;Acc:MGI:2153183]	protein_coding;retained_intron	R_MMU_1296052(Ca2+_activated_K+_channels);R_MMU_112316(Neuronal_System);R_MMU_1296071(Potassium_Channels)	0.116512	0.159525	0.170213	0.117907	0.141872	0.193909	0.155246	0.121578	0.144177	0.154351	0.163855	0.126642	82	114	128	88	103	140	115	108	108	115	136	96
ENSMUSG00000000804	chr11	84984442	85140038	-	Usp32	237898	ENSMUST00000108075;ENSMUST00000174602;ENSMUST00000172950;ENSMUST00000174809	GO:0004843(thiol-dependent ubiquitin-specific protease activity);GO:0005509(calcium ion binding);GO:0005634(nucleus);GO:0005737(cytoplasm);GO:0005794(Golgi apparatus);GO:0005829(cytosol);GO:0006508(proteolysis);GO:0006511(ubiquitin-dependent protein catabolic process);GO:0008233(peptidase activity);GO:0008234(cysteine-type peptidase activity);GO:0016579(protein deubiquitination);GO:0016787(hydrol…	NA	K11837	EC:3.4.19.12	NA	ubiquitin specific peptidase 32 [Source:MGI Symbol;Acc:MGI:2144475]	protein_coding;retained_intron	NA	0.688982	0.554934	0.573869	0.696203	0.525642	0.568195	0.391454	0.62769	0.516452	0.643394	0.647027	0.497116	355	291	319	380	281	301	212	403	283	350	393	275
ENSMUSG00000000805	chr11	84957786	84966044	+	Car4	12351,762	ENSMUST00000103194	GO:0004089(carbonate dehydratase activity);GO:0005515(protein binding);GO:0005791(rough endoplasmic reticulum);GO:0005793(endoplasmic reticulum-Golgi intermediate compartment);GO:0005794(Golgi apparatus);GO:0005802(trans-Golgi network);GO:0005886(plasma membrane);GO:0006730(one-carbon metabolic process);GO:0006885(regulation of pH);GO:0008270(zinc ion binding);GO:0009986(cell surface);GO:0015670(…	00910(Nitrogen metabolism);04964(Proximal tubule bicarbonate reclamation)	K18246	EC:4.2.1.1	NA	carbonic anhydrase 4 [Source:MGI Symbol;Acc:MGI:1096574]	protein_coding	R_MMU_1247673(Erythrocytes_take_up_oxygen_and_release_carbon_dioxide);R_MMU_1475029(Reversible_hydration_of_carbon_dioxide);R_MMU_1430728(Metabolism);R_MMU_1237044(Erythrocytes_take_up_carbon_dioxide_and_release_oxygen);R_MMU_382551(Transport_of_small_molecules);R_MMU_1480926(O2/CO2_exchange_in_erythrocytes)	0	0	0	0	0	0.0294119	0	0.0726672	0	0	0	0.0265581	0	0	0	0	0	4	0	12	0	0	0	4
ENSMUSG00000000811	chr6	89643988	89675529	+	Txnrd3	232223	ENSMUST00000000828	GO:0000166(nucleotide binding);GO:0004791(thioredoxin-disulfide reductase activity);GO:0005654(nucleoplasm);GO:0005829(cytosol);GO:0009055(electron transfer activity);GO:0015035(protein disulfide oxidoreductase activity);GO:0016491(oxidoreductase activity);GO:0016668(oxidoreductase activity, acting on a sulfur group of donors, NAD(P) as acceptor);GO:0022900(electron transport chain);GO:0045454(ce…	00450(Selenocompound metabolism);05200(Pathways in cancer);05225(Hepatocellular carcinoma)	K22182	EC:1.8.1.9	NA	thioredoxin reductase 3 [Source:MGI Symbol;Acc:MGI:2386711]	protein_coding	NA	10.7659	11.7089	11.2982	12.6065	13.2399	13.4661	12.7759	13.571	11.1908	12.9133	13.0411	11.5452	2041	2249	2296	2539	2599	2625	2536	3215	2255	2573	2909	2350
ENSMUSG00000000823	chr2	181582103	181592803	-	Zfp512b	269401	ENSMUST00000108789;ENSMUST00000128553;ENSMUST00000155947;ENSMUST00000135561;ENSMUST00000140103;ENSMUST00000150552;ENSMUST00000132538;ENSMUST00000131866;ENSMUST00000133598;ENSMUST00000153998	GO:0003674(molecular_function);GO:0003676(nucleic acid binding);GO:0008150(biological_process);GO:0008150(biological_process)	NA	NA	NA	zf-C2H2	zinc finger protein 512B [Source:MGI Symbol;Acc:MGI:2685478]	protein_coding;retained_intron;nonsense_mediated_decay;processed_transcript	R_MMU_9012999(RHO_GTPase_cycle);R_MMU_9013424(RHOV_GTPase_cycle);R_MMU_9716542(Signaling_by_Rho_GTPases,_Miro_GTPases_and_RHOBTB3);R_MMU_194315(Signaling_by_Rho_GTPases);R_MMU_162582(Signal_Transduction)	2.00711	1.73496	2.02856	2.40924	1.61867	1.8573	1.92509	2.02576	1.86211	1.74917	1.9825	2.47214	917	805	996	1170	766	875	921	1156	904	840	1065	1212
ENSMUSG00000000826	chr2	181520485	181555133	+	Dnajc5	13002	ENSMUST00000072334;ENSMUST00000116365;ENSMUST00000108797;ENSMUST00000152578;ENSMUST00000141523	GO:0005515(protein binding);GO:0005737(cytoplasm);GO:0005829(cytosol);GO:0005886(plasma membrane);GO:0008021(synaptic vesicle);GO:0016020(membrane);GO:0031225(anchored component of membrane);GO:0031410(cytoplasmic vesicle);GO:0031594(neuromuscular junction);GO:0042470(melanosome);GO:0042584(chromaffin granule membrane);GO:0043008(ATP-dependent protein binding);GO:0043524(negative regulation of ne…	04141(Protein processing in endoplasmic reticulum);04141(Protein processing in endoplasmic reticulum)	K09525	NA	NA	DnaJ heat shock protein family (Hsp40) member C5 [Source:MGI Symbol;Acc:MGI:892995]	protein_coding;nonsense_mediated_decay;processed_transcript	R_MMU_112315(Transmission_across_Chemical_Synapses);R_MMU_112310(Neurotransmitter_release_cycle);R_MMU_168256(Immune_System);R_MMU_888590(GABA_synthesis,_release,_reuptake_and_degradation);R_MMU_6798695(Neutrophil_degranulation);R_MMU_112316(Neuronal_System);R_MMU_168249(Innate_Immune_System)	23.7182	23.6003	22.6969	21.2956	31.2573	30.4685	25.5253	25.0075	29.0728	27.5368	28.4494	21.6777	11025	11115	11307	10514	15040	14559	12420	14527	14359	13454	15559	10817
ENSMUSG00000000827	chr2	181497142	181517962	+	Tpd52l2	66314	ENSMUST00000184588;ENSMUST00000183956;ENSMUST00000149163;ENSMUST00000000844;ENSMUST00000184849;ENSMUST00000108800;ENSMUST00000069712;ENSMUST00000129390;ENSMUST00000108799;ENSMUST00000141825;ENSMUST00000155589;ENSMUST00000130261	GO:0005737(cytoplasm);GO:0008150(biological_process);GO:0042803(protein homodimerization activity);GO:0048471(perinuclear region of cytoplasm);GO:0048471(perinuclear region of cytoplasm)	NA	NA	NA	NA	tumor protein D52-like 2 [Source:MGI Symbol;Acc:MGI:1913564]	nonsense_mediated_decay;processed_transcript;protein_coding;retained_intron	NA	18.7155	18.1618	18.7472	19.7943	17.5065	17.2008	17.5275	19.2301	17.4833	17.7241	18.4203	20.3453	6238	6133	6695	7007	6040	5892	6114	8007	6191	6209	7222	7280
ENSMUSG00000000838	X	68678541	68717963	+	Fmr1	14265	ENSMUST00000088546;ENSMUST00000127954;ENSMUST00000146177;ENSMUST00000148348;ENSMUST00000114656;ENSMUST00000114654;ENSMUST00000114655;ENSMUST00000114657;ENSMUST00000114653;ENSMUST00000142584;ENSMUST00000141728;ENSMUST00000127993	GO:0000381(regulation of alternative mRNA splicing, via spliceosome);GO:0000775(chromosome, centromeric region);GO:0002092(positive regulation of receptor internalization);GO:0002151(G-quadruplex RNA binding);GO:0003676(nucleic acid binding);GO:0003723(RNA binding);GO:0003729(mRNA binding);GO:0003730(mRNA 3'-UTR binding);GO:0005634(nucleus);GO:0005654(nucleoplasm);GO:0005694(chromosome);GO:000573…	03013(RNA transport);03013(RNA transport)	K15516	NA	NA	fragile X mental retardation 1 [Source:MGI Symbol;Acc:MGI:95564]	protein_coding;retained_intron	NA	0.779825	0.623088	0.591061	0.818407	0.754748	0.553213	0.668319	0.906224	0.566796	0.684819	0.795684	0.809891	471	380	382	525	473	343	423	683	364	435	565	526
ENSMUSG00000000861	chr11	24078056	24174123	+	Bcl11a	14025	ENSMUST00000124148;ENSMUST00000109514	GO:0000122(negative regulation of transcription by RNA polymerase II);GO:0000978(RNA polymerase II cis-regulatory region sequence-specific DNA binding);GO:0001227(DNA-binding transcription repressor activity, RNA polymerase II-specific);GO:0003676(nucleic acid binding);GO:0003700(DNA-binding transcription factor activity);GO:0003714(transcription corepressor activity);GO:0005515(protein binding);…	NA	K22045	NA	zf-C2H2	B cell CLL/lymphoma 11A (zinc finger protein) [Source:MGI Symbol;Acc:MGI:106190]	retained_intron;protein_coding	NA	0	0	0.00652721	0	0	0	0	0	0.00424658	0.00429253	0.0036675	0	0	0	7	0	0	0	0	0	4	4	4	0
ENSMUSG00000000869	chr11	53602982	53618669	-	Il4	16189	ENSMUST00000127858;ENSMUST00000140684	GO:0001774(microglial cell activation);GO:0001934(positive regulation of protein phosphorylation);GO:0002227(innate immune response in mucosa);GO:0002230(positive regulation of defense response to virus by host);GO:0002296(T-helper 1 cell lineage commitment);GO:0002639(positive regulation of immunoglobulin production);GO:0002674(negative regulation of acute inflammatory response);GO:0002677(negat…	04060(Cytokine-cytokine receptor interaction);04151(PI3K-Akt signaling pathway);04630(Jak-STAT signaling pathway);04640(Hematopoietic cell lineage);04657(IL-17 signaling pathway);04658(Th1 and Th2 cell differentiation);04659(Th17 cell differentiation);04660(T cell receptor signaling pathway);04664(Fc epsilon RI signaling pathway);04672(Intestinal immune network for IgA production);05140(Leishmani…	K05430	NA	NA	interleukin 4 [Source:MGI Symbol;Acc:MGI:96556]	processed_transcript;protein_coding	R_MMU_6785807(Interleukin_4_and_Interleukin_13_signaling);R_MMU_449147(Signaling_by_Interleukins);R_MMU_168256(Immune_System);R_MMU_1280215(Cytokine_Signaling_in_Immune_system)	0.218021	0.114406	0.143204	0.236029	0.0846429	0.117498	0.0938073	0.112791	0.0607432	0.131778	0.11164	0.271069	19	10	13	21	8	10	9	12	6	12	11	24
ENSMUSG00000000876	chr2	154585758	154603708	-	Pxmp4	59038	ENSMUST00000000896;ENSMUST00000109703	GO:0003674(molecular_function);GO:0005777(peroxisome);GO:0005778(peroxisomal membrane);GO:0008150(biological_process);GO:0016020(membrane);GO:0016021(integral component of membrane);GO:0016021(integral component of membrane)	04146(Peroxisome);04146(Peroxisome)	K13350	NA	NA	peroxisomal membrane protein 4 [Source:MGI Symbol;Acc:MGI:1891701]	protein_coding	R_MMU_9609507(Protein_localization);R_MMU_9603798(Class_I_peroxisomal_membrane_protein_import)	4.86785	5.22118	4.52385	5.09766	4.22303	4.41285	4.01216	4.1751	4.63721	5.05665	4.90855	5.48912	1014	1102	1011	1128	911	945	875	1086	1026	1108	1203	1228
ENSMUSG00000000881	X	100767722	100818410	+	Dlg3	53310	ENSMUST00000000901;ENSMUST00000113736;ENSMUST00000087984;ENSMUST00000147863;ENSMUST00000113735;ENSMUST00000151020;ENSMUST00000148076;ENSMUST00000146772	GO:0001736(establishment of planar polarity);GO:0005515(protein binding);GO:0005737(cytoplasm);GO:0005886(plasma membrane);GO:0005911(cell-cell junction);GO:0005923(bicellular tight junction);GO:0008022(protein C-terminus binding);GO:0008328(ionotropic glutamate receptor complex);GO:0010923(negative regulation of phosphatase activity);GO:0014069(postsynaptic density);GO:0016323(basolateral plasma…	04390(Hippo signaling pathway);04530(Tight junction);05165(Human papillomavirus infection);05165(Human papillomavirus infection)	K21098	NA	NA	discs large MAGUK scaffold protein 3 [Source:MGI Symbol;Acc:MGI:1888986]	protein_coding;retained_intron;processed_transcript	R_MMU_6794362(Protein_protein_interactions_at_synapses);R_MMU_6794361(Neurexins_and_neuroligins);R_MMU_112315(Transmission_across_Chemical_Synapses);R_MMU_5683057(MAPK_family_signaling_cascades);R_MMU_451308(Activation_of_Ca_permeable_Kainate_Receptor);R_MMU_5673001(RAF/MAP_kinase_cascade);R_MMU_451306(Ionotropic_activity_of_kainate_receptors);R_MMU_442755(Activation_of_NMDA_receptors_and_postsyn…	2.42313	2.50688	2.34059	3.14364	2.96015	2.32332	2.13563	2.8126	2.74381	2.42234	2.56953	3.08276	950	995	983	1307	1200	934	877	1375	1140	996	1185	1295
ENSMUSG00000000884	chr16	18498713	18566679	+	Gnb1l	13972	ENSMUST00000231621;ENSMUST00000000904;ENSMUST00000129952;ENSMUST00000149035;ENSMUST00000167778;ENSMUST00000090086;ENSMUST00000124924;ENSMUST00000147739;ENSMUST00000115600;ENSMUST00000151253	GO:0003674(molecular_function);GO:0005515(protein binding);GO:0005737(cytoplasm);GO:0035176(social behavior);GO:0035176(social behavior)	NA	NA	NA	NA	guanine nucleotide binding protein (G protein), beta polypeptide 1-like [Source:MGI Symbol;Acc:MGI:1338057]	protein_coding;nonsense_mediated_decay;processed_transcript;retained_intron	NA	4.14903	4.05356	4.57507	4.2104	3.57041	3.60552	4.2873	4.82357	3.57912	4.34745	3.90133	4.05538	1172	1161	1387	1265	1045	1049	1269	1703	1075	1293	1297	1230
ENSMUSG00000000889	chr2	27165233	27183200	+	Dbh	13166	ENSMUST00000000910	GO:0001816(cytokine production);GO:0001974(blood vessel remodeling);GO:0001975(response to amphetamine);GO:0002443(leukocyte mediated immunity);GO:0003824(catalytic activity);GO:0004497(monooxygenase activity);GO:0004500(dopamine beta-monooxygenase activity);GO:0005507(copper ion binding);GO:0005615(extracellular space);GO:0005737(cytoplasm);GO:0005783(endoplasmic reticulum);GO:0006589(octopamine…	00350(Tyrosine metabolism)	K00503	EC:1.14.17.1	NA	dopamine beta hydroxylase [Source:MGI Symbol;Acc:MGI:94864]	protein_coding	R_MMU_209905(Catecholamine_biosynthesis);R_MMU_1430728(Metabolism);R_MMU_209776(Metabolism_of_amine_derived_hormones);R_MMU_71291(Metabolism_of_amino_acids_and_derivatives)	0	0	0	0	0	0	0.00729102	0	0	0	0	0	0	0	0	0	0	0	2	0	0	0	0	0
ENSMUSG00000000901	chr10	75923222	75936496	-	Mmp11	17385	ENSMUST00000132869;ENSMUST00000120281;ENSMUST00000000924;ENSMUST00000152222;ENSMUST00000133897;ENSMUST00000219728	GO:0004222(metalloendopeptidase activity);GO:0005576(extracellular region);GO:0006508(proteolysis);GO:0007275(multicellular organism development);GO:0008233(peptidase activity);GO:0008237(metallopeptidase activity);GO:0008270(zinc ion binding);GO:0016787(hydrolase activity);GO:0030198(extracellular matrix organization);GO:0030199(collagen fibril organization);GO:0030574(collagen catabolic process…	NA	K07993	EC:3.4.24.-	NA	matrix metallopeptidase 11 [Source:MGI Symbol;Acc:MGI:97008]	nonsense_mediated_decay;protein_coding;retained_intron	R_MMU_1442490(Collagen_degradation);R_MMU_1474244(Extracellular_matrix_organization);R_MMU_1474228(Degradation_of_the_extracellular_matrix);R_MMU_1592389(Activation_of_Matrix_Metalloproteinases)	19.9605	20.5337	20.1403	23.1257	18.9918	18.1878	18.9479	18.8674	19.1541	20.5085	20.5941	24.715	3709	3866	4011	4563	3652	3474	3687	4379	3781	4004	4500	4930
ENSMUSG00000000902	chr10	75896769	75921617	-	Smarcb1	20587	ENSMUST00000000925;ENSMUST00000133189;ENSMUST00000140408;ENSMUST00000121304;ENSMUST00000140388;ENSMUST00000146555	GO:0000228(nuclear chromosome);GO:0001164(RNA polymerase I core promoter sequence-specific DNA binding);GO:0001188(RNA polymerase I preinitiation complex assembly);GO:0001650(fibrillar center);GO:0001741(XY body);GO:0001824(blastocyst development);GO:0001835(blastocyst hatching);GO:0002039(p53 binding);GO:0003677(DNA binding);GO:0003713(transcription coactivator activity);GO:0005515(protein bindi…	04714(Thermogenesis);05225(Hepatocellular carcinoma);05225(Hepatocellular carcinoma)	K11648	NA	NA	SWI/SNF related, matrix associated, actin dependent regulator of chromatin, subfamily b, member 1 [Source:MGI Symbol;Acc:MGI:1328366]	protein_coding;retained_intron;nonsense_mediated_decay	R_MMU_73857(RNA_Polymerase_II_Transcription);R_MMU_212436(Generic_Transcription_Pathway);R_MMU_8939243(RUNX1_interacts_with_co_factors_whose_precise_effect_on_RUNX1_targets_is_not_known);R_MMU_3214858(RMTs_methylate_histone_arginines);R_MMU_74160(Gene_expression_(Transcription));R_MMU_8878171(Transcriptional_regulation_by_RUNX1);R_MMU_3247509(Chromatin_modifying_enzymes);R_MMU_4839726(Chromatin_o…	13.0164	12.8017	13.2654	14.5068	12.1707	12.0639	13.492	15.5353	12.6365	13.6334	12.7337	15.0312	6902	6877	7538	8170	6680	6575	7490	10292	7119	7598	7943	8556
ENSMUSG00000000903	chr10	75943057	75949657	+	Vpreb3	22364	ENSMUST00000121151	GO:0002377(immunoglobulin production);GO:0003674(molecular_function);GO:0005615(extracellular space);GO:0005783(endoplasmic reticulum);GO:0006955(immune response);GO:0051025(negative regulation of immunoglobulin secretion)	NA	NA	NA	NA	pre-B lymphocyte gene 3 [Source:MGI Symbol;Acc:MGI:98938]	protein_coding	R_MMU_109582(Hemostasis);R_MMU_202733(Cell_surface_interactions_at_the_vascular_wall)	0	0	0.122429	0.106697	0	0.173708	0	0.11038	0	0	0	0.0770067	0	0	8	7	0	11	0	8	0	0	0	5
ENSMUSG00000000915	chr5	123973628	124005558	+	Hip1r	29816	ENSMUST00000000939;ENSMUST00000166258;ENSMUST00000171407;ENSMUST00000167325;ENSMUST00000166684	GO:0003779(actin binding);GO:0005515(protein binding);GO:0005543(phospholipid binding);GO:0005546(phosphatidylinositol-4,5-bisphosphate binding);GO:0005547(phosphatidylinositol-3,4,5-trisphosphate binding);GO:0005737(cytoplasm);GO:0005739(mitochondrion);GO:0005829(cytosol);GO:0005856(cytoskeleton);GO:0005886(plasma membrane);GO:0005905(clathrin-coated pit);GO:0005938(cell cortex);GO:0006897(endoc…	NA	K20040	NA	NA	huntingtin interacting protein 1 related [Source:MGI Symbol;Acc:MGI:1352504]	protein_coding;nonsense_mediated_decay;retained_intron	R_MMU_5653656(Vesicle_mediated_transport);R_MMU_432722(Golgi_Associated_Vesicle_Biogenesis);R_MMU_199991(Membrane_Trafficking);R_MMU_199992(trans_Golgi_Network_Vesicle_Budding);R_MMU_8856828(Clathrin_mediated_endocytosis)	12.1634	12.0177	12.7016	12.0234	10.5591	11.2192	11.1034	10.8384	12.4066	11.9842	11.7833	11.7456	5993	5999	6707	6291	5387	5683	5727	6674	6496	6206	6832	6213
ENSMUSG00000000916	chr5	135369953	135376805	+	Nsun5	100609	ENSMUST00000000940;ENSMUST00000202422;ENSMUST00000202792;ENSMUST00000141867;ENSMUST00000126454;ENSMUST00000131863;ENSMUST00000124453	GO:0001510(RNA methylation);GO:0003723(RNA binding);GO:0005634(nucleus);GO:0005654(nucleoplasm);GO:0005730(nucleolus);GO:0006364(rRNA processing);GO:0008168(methyltransferase activity);GO:0009383(rRNA (cytosine-C5-)-methyltransferase activity);GO:0014003(oligodendrocyte development);GO:0016740(transferase activity);GO:0021987(cerebral cortex development);GO:0022038(corpus callosum development);GO…	NA	K15264	EC:2.1.1.311	NA	NOL1/NOP2/Sun domain family, member 5 [Source:MGI Symbol;Acc:MGI:2140844]	protein_coding;nonsense_mediated_decay;retained_intron	NA	5.74969	5.64158	6.10996	6.2632	5.52912	6.14143	5.93527	6.37941	5.00943	5.56472	5.76694	6.37753	1663	1654	1894	1924	1656	1825	1795	2303	1539	1691	1962	1980
ENSMUSG00000000934	chr15	75657035	75678800	-	Top1mt	72960	ENSMUST00000000958;ENSMUST00000230774;ENSMUST00000230469	GO:0003677(DNA binding);GO:0003916(DNA topoisomerase activity);GO:0003917(DNA topoisomerase type I (single strand cut, ATP-independent) activity);GO:0005654(nucleoplasm);GO:0005694(chromosome);GO:0005739(mitochondrion);GO:0006260(DNA replication);GO:0006265(DNA topological change);GO:0016853(isomerase activity);GO:0042645(mitochondrial nucleoid);GO:0042645(mitochondrial nucleoid)	NA	K03163	EC:5.6.2.1	NA	DNA topoisomerase 1, mitochondrial [Source:MGI Symbol;Acc:MGI:1920210]	protein_coding;processed_transcript	NA	17.1586	16.3207	17.9371	16.8961	16.6514	16.8363	17.2274	19.0635	18.3081	18.9416	17.1199	16.5719	2344	2259	2627	2452	2356	2365	2464	3255	2657	2721	2752	2430
ENSMUSG00000000938	chr6	52231197	52240795	-	Hoxa10	15395	ENSMUST00000125581;ENSMUST00000126402;ENSMUST00000121043;ENSMUST00000142611	GO:0000978(RNA polymerase II cis-regulatory region sequence-specific DNA binding);GO:0000981(DNA-binding transcription factor activity, RNA polymerase II-specific);GO:0001228(DNA-binding transcription activator activity, RNA polymerase II-specific);GO:0001501(skeletal system development);GO:0003677(DNA binding);GO:0005634(nucleus);GO:0005667(transcription factor complex);GO:0005737(cytoplasm);GO:…	05202(Transcriptional misregulation in cancer);05202(Transcriptional misregulation in cancer)	K17443	NA	Homeobox	homeobox A10 [Source:MGI Symbol;Acc:MGI:96171]	protein_coding;processed_transcript	NA	6.2964	5.23295	5.58872	6.07981	6.01723	5.3938	5.22004	5.69474	5.43276	5.50126	5.15929	8.09084	1378	1161	1312	1413	1364	1213	1195	1557	1263	1266	1329	1900
ENSMUSG00000000942	chr6	52189671	52191753	-	Hoxa4	15401	ENSMUST00000101395	GO:0000981(DNA-binding transcription factor activity, RNA polymerase II-specific);GO:0003677(DNA binding);GO:0003700(DNA-binding transcription factor activity);GO:0005634(nucleus);GO:0006355(regulation of transcription, DNA-templated);GO:0006357(regulation of transcription by RNA polymerase II);GO:0007275(multicellular organism development);GO:0016604(nuclear body);GO:0043565(sequence-specific DN…	NA	K09304	NA	Homeobox	homeobox A4 [Source:MGI Symbol;Acc:MGI:96176]	protein_coding	NA	1.85245	1.91521	2.02653	2.7591	3.01598	2.09084	2.26706	2.66754	2.57287	2.33866	1.89123	3.2553	198	207	232	313	333	230	253	356	292	262	238	373
ENSMUSG00000000957	chr14	54431612	54441265	+	Mmp14	17387	ENSMUST00000089688;ENSMUST00000197874;ENSMUST00000225641;ENSMUST00000197947;ENSMUST00000198679;ENSMUST00000226710	GO:0001501(skeletal system development);GO:0001503(ossification);GO:0001525(angiogenesis);GO:0001541(ovarian follicle development);GO:0001666(response to hypoxia);GO:0001935(endothelial cell proliferation);GO:0001958(endochondral ossification);GO:0004175(endopeptidase activity);GO:0004222(metalloendopeptidase activity);GO:0005178(integrin binding);GO:0005615(extracellular space);GO:0005634(nucleu…	04668(TNF signaling pathway);04912(GnRH signaling pathway);04928(Parathyroid hormone synthesis, secretion and action);04928(Parathyroid hormone synthesis, secretion and action)	K07763	EC:3.4.24.80	NA	matrix metallopeptidase 14 (membrane-inserted) [Source:MGI Symbol;Acc:MGI:101900]	protein_coding;nonsense_mediated_decay;retained_intron	R_MMU_1442490(Collagen_degradation);R_MMU_1474244(Extracellular_matrix_organization);R_MMU_1474228(Degradation_of_the_extracellular_matrix);R_MMU_1592389(Activation_of_Matrix_Metalloproteinases)	7.82331	7.49883	7.18971	7.14184	8.19371	8.06349	7.02893	6.52299	8.02667	7.96115	8.82184	8.51877	3119	3030	3071	3025	3383	3306	2933	3250	3400	3336	4138	3647
ENSMUSG00000000958	chr14	54369442	54417780	-	Slc7a7	20540	ENSMUST00000000984;ENSMUST00000226753;ENSMUST00000197440;ENSMUST00000195970;ENSMUST00000227334;ENSMUST00000195999	GO:0000821(regulation of arginine metabolic process);GO:0005886(plasma membrane);GO:0006865(amino acid transport);GO:0015174(basic amino acid transmembrane transporter activity);GO:0015179(L-amino acid transmembrane transporter activity);GO:0016020(membrane);GO:0016021(integral component of membrane);GO:0016323(basolateral plasma membrane);GO:0022857(transmembrane transporter activity);GO:0055085…	04974(Protein digestion and absorption);04974(Protein digestion and absorption)	K13867	NA	NA	solute carrier family 7 (cationic amino acid transporter, y+ system), member 7 [Source:MGI Symbol;Acc:MGI:1337120]	protein_coding	R_MMU_109582(Hemostasis);R_MMU_425393(Transport_of_inorganic_cations/anions_and_amino_acids/oligopeptides);R_MMU_425407(SLC_mediated_transmembrane_transport);R_MMU_382551(Transport_of_small_molecules);R_MMU_202733(Cell_surface_interactions_at_the_vascular_wall);R_MMU_352230(Amino_acid_transport_across_the_plasma_membrane);R_MMU_210991(Basigin_interactions)	0.430409	0.339571	0.388418	0.435697	0.402226	0.316969	0.557724	0.930154	0.355549	0.441787	0.565513	0.867584	97	77	93	103	93	74	130	260	84	104	149	208
ENSMUSG00000000959	chr14	54360834	54367043	+	Oxa1l	69089	ENSMUST00000228567;ENSMUST00000198107;ENSMUST00000000985;ENSMUST00000196882;ENSMUST00000228719	GO:0005739(mitochondrion);GO:0005743(mitochondrial inner membrane);GO:0009060(aerobic respiration);GO:0016020(membrane);GO:0016021(integral component of membrane);GO:0031305(integral component of mitochondrial inner membrane);GO:0031966(mitochondrial membrane);GO:0032592(integral component of mitochondrial membrane);GO:0032780(negative regulation of ATPase activity);GO:0032977(membrane insertase …	03060(Protein export);03060(Protein export)	K03217	NA	NA	oxidase assembly 1-like [Source:MGI Symbol;Acc:MGI:1916339]	retained_intron;protein_coding	R_MMU_5368287(Mitochondrial_translation);R_MMU_5389840(Mitochondrial_translation_elongation);R_MMU_72766(Translation);R_MMU_392499(Metabolism_of_proteins);R_MMU_5419276(Mitochondrial_translation_termination)	20.6404	19.8825	20.7528	19.6318	16.6705	16.4664	15.7072	17.1535	20.0428	20.4045	19.1516	19.7382	6151	6004	6628	6214	5145	5046	4901	6389	6347	6391	6716	6316
ENSMUSG00000000976	chr11	83753696	83783754	+	Heatr6	217026	ENSMUST00000001002;ENSMUST00000125831;ENSMUST00000127428;ENSMUST00000136572	GO:0005575(cellular_component);GO:0008150(biological_process);GO:0008150(biological_process)	NA	NA	NA	NA	HEAT repeat containing 6 [Source:MGI Symbol;Acc:MGI:1919790]	protein_coding;processed_transcript;retained_intron	NA	3.9835	4.63091	3.79466	4.48006	4.21285	3.82193	3.67533	3.93565	4.3056	4.63095	4.58908	4.63743	1711	2015	1747	2043	1873	1688	1653	2112	1965	2090	2319	2138
ENSMUSG00000000982	chr11	83647844	83649355	-	Ccl3	20302	ENSMUST00000001008	GO:0000165(MAPK cascade);GO:0001649(osteoblast differentiation);GO:0001775(cell activation);GO:0002548(monocyte chemotaxis);GO:0004672(protein kinase activity);GO:0004698(calcium-dependent protein kinase C activity);GO:0005125(cytokine activity);GO:0005515(protein binding);GO:0005576(extracellular region);GO:0005615(extracellular space);GO:0005737(cytoplasm);GO:0005829(cytosol);GO:0006468(protein…	04060(Cytokine-cytokine receptor interaction);04062(Chemokine signaling pathway);04620(Toll-like receptor signaling pathway);05132(Salmonella infection);05142(Chagas disease (American trypanosomiasis));05163(Human cytomegalovirus infection);05323(Rheumatoid arthritis)	K05408	NA	NA	chemokine (C-C motif) ligand 3 [Source:MGI Symbol;Acc:MGI:98260]	protein_coding	R_MMU_373076(Class_A/1_(Rhodopsin_like_receptors));R_MMU_380108(Chemokine_receptors_bind_chemokines);R_MMU_375276(Peptide_ligand_binding_receptors);R_MMU_500792(GPCR_ligand_binding);R_MMU_372790(Signaling_by_GPCR);R_MMU_162582(Signal_Transduction)	7.50862	7.06794	5.45211	6.80882	11.8337	12.634	13.4933	9.47578	7.13186	8.97336	5.26813	6.08373	385	367	300	371	628	666	724	607	388	483	318	335
ENSMUSG00000000983	chr11	83709015	83711348	+	Wfdc18	14038	ENSMUST00000001009	GO:0004867(serine-type endopeptidase inhibitor activity);GO:0005576(extracellular region);GO:0005615(extracellular space);GO:0010466(negative regulation of peptidase activity);GO:0010951(negative regulation of endopeptidase activity);GO:0019731(antibacterial humoral response);GO:0030414(peptidase inhibitor activity);GO:0045087(innate immune response)	NA	NA	NA	NA	WAP four-disulfide core domain 18 [Source:MGI Symbol;Acc:MGI:107506]	protein_coding	NA	0	0	0	0	0	0	0.0385818	0	0	0	0	0	0	0	0	0	0	0	4	0	0	0	0	0
ENSMUSG00000001014	chr9	21029373	21030595	+	Icam4	78369	ENSMUST00000001040;ENSMUST00000215077	GO:0005178(integrin binding);GO:0005576(extracellular region);GO:0005886(plasma membrane);GO:0005887(integral component of plasma membrane);GO:0007155(cell adhesion);GO:0016020(membrane);GO:0016021(integral component of membrane);GO:0098609(cell-cell adhesion);GO:0098609(cell-cell adhesion)	NA	K06581	NA	NA	intercellular adhesion molecule 4, Landsteiner-Wiener blood group [Source:MGI Symbol;Acc:MGI:1925619]	protein_coding	R_MMU_1474244(Extracellular_matrix_organization);R_MMU_198933(Immunoregulatory_interactions_between_a_Lymphoid_and_a_non_Lymphoid_cell);R_MMU_168256(Immune_System);R_MMU_1280218(Adaptive_Immune_System);R_MMU_216083(Integrin_cell_surface_interactions)	0.160129	0.220878	0.117307	0.55024	0.238467	0.275959	0.606377	0.402755	0.412179	0.253571	0.165025	0.180766	12	17	10	44	20	22	48	38	34	21	15	15
ENSMUSG00000001016	chr3	90476126	90488379	+	Ilf2	67781	ENSMUST00000196769;ENSMUST00000197644;ENSMUST00000198738;ENSMUST00000001042;ENSMUST00000198325;ENSMUST00000198641	GO:0003677(DNA binding);GO:0003725(double-stranded RNA binding);GO:0005634(nucleus);GO:0005654(nucleoplasm);GO:0005730(nucleolus);GO:0005737(cytoplasm);GO:0045893(positive regulation of transcription, DNA-templated);GO:1990904(ribonucleoprotein complex);GO:1990904(ribonucleoprotein complex)	NA	K13089	NA	NA	interleukin enhancer binding factor 2 [Source:MGI Symbol;Acc:MGI:1915031]	retained_intron;protein_coding	R_MMU_168256(Immune_System);R_MMU_6798695(Neutrophil_degranulation);R_MMU_168249(Innate_Immune_System)	15.4236	15.3642	15.5034	17.4506	15.6891	15.0903	16.0172	17.7539	14.5974	14.824	15.1266	17.6087	8848	8930	9532	10632	9318	8901	9618	12727	8897	8939	10210	10844
ENSMUSG00000001017	chr3	90498956	90509476	-	Chtop	66511	ENSMUST00000107343;ENSMUST00000001043;ENSMUST00000107344;ENSMUST00000076639;ENSMUST00000049937;ENSMUST00000107346;ENSMUST00000107342;ENSMUST00000146740;ENSMUST00000131868	GO:0000346(transcription export complex);GO:0003723(RNA binding);GO:0005515(protein binding);GO:0005634(nucleus);GO:0005654(nucleoplasm);GO:0005730(nucleolus);GO:0006406(mRNA export from nucleus);GO:0008284(positive regulation of cell population proliferation);GO:0008327(methyl-CpG binding);GO:0016607(nuclear speck);GO:0031062(positive regulation of histone methylation);GO:0032781(positive regula…	NA	NA	NA	NA	chromatin target of PRMT1 [Source:MGI Symbol;Acc:MGI:1913761]	protein_coding	R_MMU_72203(Processing_of_Capped_Intron_Containing_Pre_mRNA);R_MMU_72187(mRNA_3'_end_processing);R_MMU_73857(RNA_Polymerase_II_Transcription);R_MMU_73856(RNA_Polymerase_II_Transcription_Termination);R_MMU_8953854(Metabolism_of_RNA);R_MMU_159236(Transport_of_Mature_mRNA_derived_from_an_Intron_Containing_Transcript);R_MMU_74160(Gene_expression_(Transcription));R_MMU_72202(Transport_of_Mature_Transc…	34.8416	33.571	37.6786	44.7692	34.7151	33.7257	39.4657	45.7181	31.5269	34.5871	37.7678	50.5264	8472	8272	9820	11562	8741	8434	10046	13894	8147	8841	10807	13191
ENSMUSG00000001018	chr3	90488026	90491033	-	Snapin	20615	ENSMUST00000107352;ENSMUST00000149884;ENSMUST00000185005;ENSMUST00000184877;ENSMUST00000107351	GO:0000139(Golgi membrane);GO:0000149(SNARE binding);GO:0005515(protein binding);GO:0005737(cytoplasm);GO:0005764(lysosome);GO:0005765(lysosomal membrane);GO:0005794(Golgi apparatus);GO:0005829(cytosol);GO:0006886(intracellular protein transport);GO:0006887(exocytosis);GO:0007040(lysosome organization);GO:0007042(lysosomal lumen acidification);GO:0007268(chemical synaptic transmission);GO:0008021…	NA	K20002	NA	NA	SNAP-associated protein [Source:MGI Symbol;Acc:MGI:1333745]	retained_intron;protein_coding;nonsense_mediated_decay	R_MMU_5653656(Vesicle_mediated_transport);R_MMU_432722(Golgi_Associated_Vesicle_Biogenesis);R_MMU_199991(Membrane_Trafficking);R_MMU_199992(trans_Golgi_Network_Vesicle_Budding)	10.1254	9.77416	9.61196	10.7715	10.4606	9.08598	9.19162	9.73752	11.126	9.75992	10.0981	10.6989	1551	1517	1579	1753	1660	1432	1475	1866	1812	1573	1821	1760
ENSMUSG00000001020	chr3	90603771	90606045	+	S100a4	20198	ENSMUST00000001046;ENSMUST00000142476	GO:0003779(actin binding);GO:0005509(calcium ion binding);GO:0005515(protein binding);GO:0005634(nucleus);GO:0042802(identical protein binding);GO:0043005(neuron projection);GO:0043123(positive regulation of I-kappaB kinase/NF-kappaB signaling);GO:0046872(metal ion binding);GO:0046914(transition metal ion binding);GO:0048306(calcium-dependent protein binding);GO:0048471(perinuclear region of cyto…	NA	NA	NA	NA	S100 calcium binding protein A4 [Source:MGI Symbol;Acc:MGI:1330282]	protein_coding	NA	24.971	23.7383	24.2798	24.004	22.4207	20.9538	24.7007	21.65	21.1	22.0091	23.8808	29.1316	976	940	1017	996	907	842	1010	1057	876	904	1098	1222
ENSMUSG00000001021	chr3	90584659	90602702	+	S100a3	20197	ENSMUST00000001047;ENSMUST00000196635	GO:0005509(calcium ion binding);GO:0005737(cytoplasm);GO:0005794(Golgi apparatus);GO:0005829(cytosol);GO:0005886(plasma membrane);GO:0008270(zinc ion binding);GO:0046872(metal ion binding);GO:0046914(transition metal ion binding);GO:0062023(collagen-containing extracellular matrix);GO:0062023(collagen-containing extracellular matrix)	NA	NA	NA	NA	S100 calcium binding protein A3 [Source:MGI Symbol;Acc:MGI:1338849]	protein_coding;retained_intron	NA	0.936915	1.00483	0.89066	1.00772	0.601579	0.760892	0.708114	1.08658	1.12425	0.908663	1.0274	1.38248	169	182	171	192	112	140	133	244	214	172	217	266
ENSMUSG00000001025	chr3	90612882	90624181	+	S100a6	20200	ENSMUST00000001051;ENSMUST00000197189;ENSMUST00000198128;ENSMUST00000200289	GO:0001726(ruffle);GO:0005509(calcium ion binding);GO:0005515(protein binding);GO:0005523(tropomyosin binding);GO:0005634(nucleus);GO:0005635(nuclear envelope);GO:0005737(cytoplasm);GO:0005829(cytosol);GO:0005886(plasma membrane);GO:0008270(zinc ion binding);GO:0015075(ion transmembrane transporter activity);GO:0016020(membrane);GO:0031234(extrinsic component of cytoplasmic side of plasma membran…	NA	NA	NA	NA	S100 calcium binding protein A6 (calcyclin) [Source:MGI Symbol;Acc:MGI:1339467]	protein_coding;retained_intron;nonsense_mediated_decay	NA	141.488	129.709	120.002	123.97	135.248	119.997	126.959	111.982	128.842	129.274	120.851	122.835	12929	12010	11752	12033	12796	11274	12145	12789	12510	12417	12994	12052
ENSMUSG00000001027	chr11	106318592	106353288	-	Scn4a	110880	ENSMUST00000021056	GO:0001518(voltage-gated sodium channel complex);GO:0005216(ion channel activity);GO:0005244(voltage-gated ion channel activity);GO:0005248(voltage-gated sodium channel activity);GO:0005261(cation channel activity);GO:0005272(sodium channel activity);GO:0005515(protein binding);GO:0005886(plasma membrane);GO:0005887(integral component of plasma membrane);GO:0006811(ion transport);GO:0006814(sodiu…	NA	K04837	NA	NA	sodium channel, voltage-gated, type IV, alpha [Source:MGI Symbol;Acc:MGI:98250]	protein_coding	R_MMU_5576892(Phase_0_rapid_depolarisation);R_MMU_5576891(Cardiac_conduction);R_MMU_397014(Muscle_contraction)	0.0248758	0.00833254	0	0	0	0	0	0	0.0075988	0	0.00717524	0.0115064	12	4	0	0	0	0	0	0	4	0	4	6
ENSMUSG00000001029	chr11	106377656	106388075	-	Icam2	15896	ENSMUST00000001055;ENSMUST00000173795	GO:0001931(uropod);GO:0005178(integrin binding);GO:0005515(protein binding);GO:0005886(plasma membrane);GO:0005887(integral component of plasma membrane);GO:0005902(microvillus);GO:0007155(cell adhesion);GO:0016020(membrane);GO:0016021(integral component of membrane);GO:0032154(cleavage furrow);GO:0042995(cell projection);GO:0071944(cell periphery);GO:0098609(cell-cell adhesion);GO:0098609(cell-c…	04514(Cell adhesion molecules (CAMs));04650(Natural killer cell mediated cytotoxicity);04650(Natural killer cell mediated cytotoxicity)	K06523	NA	NA	intercellular adhesion molecule 2 [Source:MGI Symbol;Acc:MGI:96394]	protein_coding	R_MMU_1474244(Extracellular_matrix_organization);R_MMU_198933(Immunoregulatory_interactions_between_a_Lymphoid_and_a_non_Lymphoid_cell);R_MMU_5621481(C_type_lectin_receptors_(CLRs));R_MMU_168256(Immune_System);R_MMU_168249(Innate_Immune_System);R_MMU_5621575(CD209_(DC_SIGN)_signaling);R_MMU_1280218(Adaptive_Immune_System);R_MMU_216083(Integrin_cell_surface_interactions)	0	0	0	0	0.0849067	0	0.029826	0	0.0587666	0	0	0	0	0	0	0	12	0	4	0	8	0	0	0
ENSMUSG00000001034	chr11	61488812	61494296	-	Mapk7	23939	ENSMUST00000101085;ENSMUST00000128478;ENSMUST00000152755;ENSMUST00000079080;ENSMUST00000108714;ENSMUST00000125840;ENSMUST00000153441;ENSMUST00000126495;ENSMUST00000129272;ENSMUST00000139663;ENSMUST00000135521;ENSMUST00000139932;ENSMUST00000123360;ENSMUST00000140779	GO:0000165(MAPK cascade);GO:0000166(nucleotide binding);GO:0004672(protein kinase activity);GO:0004674(protein serine/threonine kinase activity);GO:0004707(MAP kinase activity);GO:0005515(protein binding);GO:0005524(ATP binding);GO:0005634(nucleus);GO:0005654(nucleoplasm);GO:0005737(cytoplasm);GO:0005829(cytosol);GO:0006468(protein phosphorylation);GO:0007049(cell cycle);GO:0010468(regulation of …	04010(MAPK signaling pathway);04540(Gap junction);04657(IL-17 signaling pathway);04722(Neurotrophin signaling pathway);04912(GnRH signaling pathway);04921(Oxytocin signaling pathway);05206(MicroRNAs in cancer);05418(Fluid shear stress and atherosclerosis);05418(Fluid shear stress and atherosclerosis)	NA	NA	NA	mitogen-activated protein kinase 7 [Source:MGI Symbol;Acc:MGI:1346347]	protein_coding;processed_transcript	R_MMU_2559582(Senescence_Associated_Secretory_Phenotype_(SASP));R_MMU_448424(Interleukin_17_signaling);R_MMU_166058(MyD88:MAL(TIRAP)_cascade_initiated_on_plasma_membrane);R_MMU_168179(Toll_Like_Receptor_TLR1:TLR2_Cascade);R_MMU_449147(Signaling_by_Interleukins);R_MMU_166520(Signaling_by_NTRKs);R_MMU_166016(Toll_Like_Receptor_4_(TLR4)_Cascade);R_MMU_168181(Toll_Like_Receptor_7/8_(TLR7/8)_Cascade);…	13.7417	14.4293	14.3488	13.7392	13.5845	14.6314	12.9401	13.5576	13.8793	13.8727	13.8781	13.1797	4040	4299	4523	4291	4134	4424	3983	4980	4336	4287	4800	4162
ENSMUSG00000001036	chr11	61517249	61579687	-	Epn2	13855	ENSMUST00000108712;ENSMUST00000001063;ENSMUST00000108713;ENSMUST00000178202;ENSMUST00000179936;ENSMUST00000148956;ENSMUST00000153984;ENSMUST00000151545;ENSMUST00000147501;ENSMUST00000137525	GO:0001701(in utero embryonic development);GO:0005543(phospholipid binding);GO:0005737(cytoplasm);GO:0005768(endosome);GO:0005886(plasma membrane);GO:0006897(endocytosis);GO:0007219(Notch signaling pathway);GO:0008289(lipid binding);GO:0030100(regulation of endocytosis);GO:0030125(clathrin vesicle coat);GO:0030128(clathrin coat of endocytic vesicle);GO:0030276(clathrin binding);GO:0030948(negativ…	04144(Endocytosis);04144(Endocytosis)	K12471	NA	NA	epsin 2 [Source:MGI Symbol;Acc:MGI:1333766]	protein_coding;retained_intron;processed_transcript	R_MMU_5653656(Vesicle_mediated_transport);R_MMU_8856825(Cargo_recognition_for_clathrin_mediated_endocytosis);R_MMU_199991(Membrane_Trafficking);R_MMU_8856828(Clathrin_mediated_endocytosis)	5.61102	5.67595	5.41166	6.67174	5.42327	5.06735	4.63091	5.29046	6.00406	6.23777	6.67583	8.8065	1962	2014	2029	2479	1964	1821	1695	2315	2231	2292	2750	3307
ENSMUSG00000001039	chr11	61505144	61512931	+	B9d1	27078	ENSMUST00000102657;ENSMUST00000140548;ENSMUST00000138057;ENSMUST00000155176;ENSMUST00000127889;ENSMUST00000146562	GO:0001701(in utero embryonic development);GO:0001944(vasculature development);GO:0005515(protein binding);GO:0005737(cytoplasm);GO:0005813(centrosome);GO:0005856(cytoskeleton);GO:0005929(cilium);GO:0007224(smoothened signaling pathway);GO:0008158(hedgehog receptor activity);GO:0016020(membrane);GO:0030030(cell projection organization);GO:0032880(regulation of protein localization);GO:0035869(cil…	NA	K16744	NA	NA	B9 protein domain 1 [Source:MGI Symbol;Acc:MGI:1351471]	protein_coding;processed_transcript	R_MMU_5617833(Cilium_Assembly);R_MMU_5620912(Anchoring_of_the_basal_body_to_the_plasma_membrane);R_MMU_1852241(Organelle_biogenesis_and_maintenance)	8.08554	7.07613	6.94445	7.77261	7.75442	6.57004	7.16647	7.84989	6.82835	6.66441	7.25278	9.07508	863	766	796	882	857	723	801	1047	775	748	911	1040
ENSMUSG00000001052	chr3	129982759	130060907	-	Sec24b	99683	ENSMUST00000001079;ENSMUST00000170163;ENSMUST00000172324;ENSMUST00000165873;ENSMUST00000165889;ENSMUST00000168644;ENSMUST00000168675	GO:0000139(Golgi membrane);GO:0000149(SNARE binding);GO:0001843(neural tube closure);GO:0002093(auditory receptor cell morphogenesis);GO:0003151(outflow tract morphogenesis);GO:0005515(protein binding);GO:0005789(endoplasmic reticulum membrane);GO:0005829(cytosol);GO:0006886(intracellular protein transport);GO:0006888(endoplasmic reticulum to Golgi vesicle-mediated transport);GO:0008270(zinc ion …	04141(Protein processing in endoplasmic reticulum);04141(Protein processing in endoplasmic reticulum)	K14007	NA	NA	Sec24 related gene family, member B (S. cerevisiae) [Source:MGI Symbol;Acc:MGI:2139764]	protein_coding;retained_intron;processed_transcript	R_MMU_5653656(Vesicle_mediated_transport);R_MMU_5694530(Cargo_concentration_in_the_ER);R_MMU_199977(ER_to_Golgi_Anterograde_Transport);R_MMU_948021(Transport_to_the_Golgi_and_subsequent_modification);R_MMU_597592(Post_translational_protein_modification);R_MMU_392499(Metabolism_of_proteins);R_MMU_168256(Immune_System);R_MMU_446203(Asparagine_N_linked_glycosylation);R_MMU_2132295(MHC_class_II_antig…	5.99857	6.03403	5.76034	6.03336	6.8076	7.20515	6.13394	6.18492	6.8428	6.82408	7.0726	6.77861	2417	2464	2487	2581	2840	2983	2586	3113	2930	2890	3351	2931
ENSMUSG00000001053	chr11	51643063	51650842	-	N4bp3	212706	ENSMUST00000001080;ENSMUST00000156835;ENSMUST00000142721	GO:0005515(protein binding);GO:0007275(multicellular organism development);GO:0007399(nervous system development);GO:0008150(biological_process);GO:0030424(axon);GO:0030425(dendrite);GO:0031410(cytoplasmic vesicle);GO:0042995(cell projection);GO:0042995(cell projection)	NA	NA	NA	NA	NEDD4 binding protein 3 [Source:MGI Symbol;Acc:MGI:2442218]	protein_coding	NA	12.8082	14.9544	14.2257	13.5573	14.0429	15.3556	16.0115	17.5711	13.1593	13.3605	11.9768	14.0396	2337	2764	2781	2627	2653	2880	3057	4006	2550	2562	2570	2750
ENSMUSG00000001054	chr11	51623671	51635896	-	Rmnd5b	66089	ENSMUST00000136020;ENSMUST00000001081;ENSMUST00000147009;ENSMUST00000132854	GO:0005515(protein binding);GO:0005634(nucleus);GO:0005737(cytoplasm);GO:0005829(cytosol);GO:0006511(ubiquitin-dependent protein catabolic process);GO:0016740(transferase activity);GO:0034657(GID complex);GO:0043161(proteasome-mediated ubiquitin-dependent protein catabolic process);GO:0046872(metal ion binding);GO:0046872(metal ion binding)	NA	NA	NA	NA	required for meiotic nuclear division 5 homolog B [Source:MGI Symbol;Acc:MGI:1913339]	nonsense_mediated_decay;protein_coding;processed_transcript	NA	12.5239	12.0188	13.2053	13.9007	10.9763	10.7949	11.8649	15.5403	10.3335	12.6484	11.9015	14.8173	1811	1761	2046	2135	1643	1604	1795	2806	1587	1921	2025	2300
ENSMUSG00000001056	chr11	51619735	51623714	+	Nhp2	52530	ENSMUST00000127405;ENSMUST00000001083	GO:0000469(cleavage involved in rRNA processing);GO:0000470(maturation of LSU-rRNA);GO:0003723(RNA binding);GO:0005515(protein binding);GO:0005634(nucleus);GO:0005697(telomerase holoenzyme complex);GO:0005730(nucleolus);GO:0005732(small nucleolar ribonucleoprotein complex);GO:0006364(rRNA processing);GO:0007004(telomere maintenance via telomerase);GO:0015030(Cajal body);GO:0031118(rRNA pseudourid…	03008(Ribosome biogenesis in eukaryotes);03008(Ribosome biogenesis in eukaryotes)	K11129	NA	NA	NHP2 ribonucleoprotein [Source:MGI Symbol;Acc:MGI:1098547]	protein_coding;retained_intron	R_MMU_73886(Chromosome_Maintenance);R_MMU_1640170(Cell_Cycle);R_MMU_171319(Telomere_Extension_By_Telomerase);R_MMU_157579(Telomere_Maintenance);R_MMU_180786(Extension_of_Telomeres)	31.2336	32.6545	34.4028	41.4805	29.964	30.262	37.7604	45.9383	26.9713	28.511	31.0341	53.498	2393	2535	2825	3376	2377	2384	3029	4398	2196	2297	2798	4400
ENSMUSG00000001062	chr8	123242356	123254348	-	Vps9d1	72325	ENSMUST00000149490;ENSMUST00000122363;ENSMUST00000155869;ENSMUST00000146136;ENSMUST00000117643;ENSMUST00000118279;ENSMUST00000130275;ENSMUST00000155853;ENSMUST00000127978;ENSMUST00000124508;ENSMUST00000130965;ENSMUST00000137569;ENSMUST00000129591	GO:0008150(biological_process);GO:0042802(identical protein binding);GO:0042802(identical protein binding)	NA	NA	NA	NA	VPS9 domain containing 1 [Source:MGI Symbol;Acc:MGI:1914143]	retained_intron;protein_coding;nonsense_mediated_decay;processed_transcript	NA	5.62206	5.91453	6.49734	7.66592	4.82235	4.58589	5.25717	6.67507	5.6776	5.35552	6.29494	8.21042	1943	2070	2405	2811	1725	1629	1900	2881	2083	1947	2557	3045
ENSMUSG00000001065	chr8	123254195	123269745	+	Zfp276	57247	ENSMUST00000001092;ENSMUST00000150356;ENSMUST00000156896;ENSMUST00000154450;ENSMUST00000211828;ENSMUST00000146158;ENSMUST00000147312;ENSMUST00000130333	GO:0000775(chromosome, centromeric region);GO:0000776(kinetochore);GO:0000777(condensed chromosome kinetochore);GO:0003676(nucleic acid binding);GO:0003677(DNA binding);GO:0005634(nucleus);GO:0005694(chromosome);GO:0008270(zinc ion binding);GO:0046872(metal ion binding);GO:1990837(sequence-specific double-stranded DNA binding);GO:1990837(sequence-specific double-stranded DNA binding)	NA	NA	NA	zf-C2H2	zinc finger protein (C2H2 type) 276 [Source:MGI Symbol;Acc:MGI:1888495]	protein_coding;retained_intron;processed_transcript	NA	2.46192	2.8054	2.93263	3.3605	2.49324	2.60725	3.13555	3.12439	2.24339	2.95796	2.62349	3.47063	913	1053	1165	1322	957	994	1217	1448	883	1152	1145	1382
ENSMUSG00000001076	chr15	99084086	99087817	-	C1ql4	239659	ENSMUST00000064462	GO:0005515(protein binding);GO:0005576(extracellular region);GO:0005581(collagen trimer);GO:0005615(extracellular space);GO:0042802(identical protein binding);GO:0045599(negative regulation of fat cell differentiation);GO:0048147(negative regulation of fibroblast proliferation);GO:0070373(negative regulation of ERK1 and ERK2 cascade)	NA	K23284	NA	NA	complement component 1, q subcomponent-like 4 [Source:MGI Symbol;Acc:MGI:3579909]	protein_coding	NA	3.9854	4.72368	4.6929	4.0683	2.8785	2.64874	3.22152	4.33802	4.23762	4.1114	4.39554	4.28462	393	472	496	426	294	269	333	535	444	426	510	454
ENSMUSG00000001082	chr5	34633642	34637212	-	Mfsd10	68294	ENSMUST00000001109;ENSMUST00000114331;ENSMUST00000130347;ENSMUST00000128670;ENSMUST00000114329;ENSMUST00000137150;ENSMUST00000136010;ENSMUST00000148270;ENSMUST00000202378;ENSMUST00000202065;ENSMUST00000134156;ENSMUST00000155577;ENSMUST00000149657;ENSMUST00000137506;ENSMUST00000200717;ENSMUST00000126257;ENSMUST00000151247;ENSMUST00000138212;ENSMUST00000137744;ENSMUST00000124668	GO:0005634(nucleus);GO:0005637(nuclear inner membrane);GO:0006915(apoptotic process);GO:0008514(organic anion transmembrane transporter activity);GO:0016020(membrane);GO:0016021(integral component of membrane);GO:0022857(transmembrane transporter activity);GO:0030659(cytoplasmic vesicle membrane);GO:0031526(brush border membrane);GO:0043252(sodium-independent organic anion transport);GO:0055085(t…	NA	NA	NA	NA	major facilitator superfamily domain containing 10 [Source:MGI Symbol;Acc:MGI:1915544]	protein_coding;retained_intron;nonsense_mediated_decay;processed_transcript	NA	29.3342	30.1813	31.9031	31.3755	30.6776	31.6927	29.8048	31.0432	29.3465	30.3028	29.8572	31.5626	5684	5923	6624	6455	6150	6312	6045	7512	6039	6171	6806	6563
ENSMUSG00000001089	chr4	136469761	136549319	+	Luzp1	269593	ENSMUST00000170102;ENSMUST00000105849;ENSMUST00000142248;ENSMUST00000063021;ENSMUST00000001116;ENSMUST00000168936	GO:0003281(ventricular septum development);GO:0003674(molecular_function);GO:0005634(nucleus);GO:0021503(neural fold bending);GO:0060840(artery development);GO:0060840(artery development)	NA	NA	NA	NA	leucine zipper protein 1 [Source:MGI Symbol;Acc:MGI:107629]	protein_coding;retained_intron	NA	2.58654	2.24724	2.09365	3.61657	2.25965	1.98504	2.44529	3.6007	1.98382	1.69877	2.35588	3.54809	1405	1236	1217	2084	1269	1109	1389	2441	1144	970	1506	2068
ENSMUSG00000001095	chr11	78397087	78422217	-	Slc13a2	20500	ENSMUST00000001122	GO:0006811(ion transport);GO:0006814(sodium ion transport);GO:0015141(succinate transmembrane transporter activity);GO:0015293(symporter activity);GO:0016020(membrane);GO:0016021(integral component of membrane);GO:0022857(transmembrane transporter activity);GO:0055085(transmembrane transport);GO:0071422(succinate transmembrane transport);GO:0098656(anion transmembrane transport)	NA	K14445	NA	NA	solute carrier family 13 (sodium-dependent dicarboxylate transporter), member 2 [Source:MGI Symbol;Acc:MGI:1276558]	protein_coding	R_MMU_425407(SLC_mediated_transmembrane_transport);R_MMU_382551(Transport_of_small_molecules);R_MMU_425366(Transport_of_bile_salts_and_organic_acids,_metal_ions_and_amine_compounds);R_MMU_433137(Sodium_coupled_sulphate,_di__and_tri_carboxylate_transporters)	0.101525	0.025875	0	0	0	0	0	0	0	0	0.036409	0	17	5	0	0	0	0	0	0	0	0	7	0
ENSMUSG00000001098	chr5	114363567	114380508	-	Kctd10	330171	ENSMUST00000102581;ENSMUST00000134532;ENSMUST00000001125;ENSMUST00000134173;ENSMUST00000132646;ENSMUST00000135170;ENSMUST00000123538	GO:0001525(angiogenesis);GO:0004842(ubiquitin-protein transferase activity);GO:0005112(Notch binding);GO:0005515(protein binding);GO:0005634(nucleus);GO:0005654(nucleoplasm);GO:0005829(cytosol);GO:0006511(ubiquitin-dependent protein catabolic process);GO:0007507(heart development);GO:0016567(protein ubiquitination);GO:0017049(GTP-Rho binding);GO:0031463(Cul3-RING ubiquitin ligase complex);GO:0035…	NA	K15074	NA	NA	potassium channel tetramerisation domain containing 10 [Source:MGI Symbol;Acc:MGI:2141207]	protein_coding;nonsense_mediated_decay;processed_transcript;retained_intron	NA	61.7685	62.4464	66.3567	57.534	63.7956	68.7753	60.7413	57.3383	69.3542	64.2142	65.0197	59.5874	16679	17084	19201	16501	17832	19091	17168	19348	19897	18224	20656	17273
ENSMUSG00000001100	chr11	78512193	78522736	+	Poldip2	67811	ENSMUST00000001127;ENSMUST00000136284;ENSMUST00000133601;ENSMUST00000147930;ENSMUST00000156754;ENSMUST00000151499	GO:0003677(DNA binding);GO:0005634(nucleus);GO:0005739(mitochondrion);GO:0005759(mitochondrial matrix);GO:0006281(DNA repair);GO:0006974(cellular response to DNA damage stimulus);GO:0016242(negative regulation of macroautophagy);GO:0030674(protein-macromolecule adaptor activity);GO:0042645(mitochondrial nucleoid);GO:0045931(positive regulation of mitotic cell cycle);GO:0070584(mitochondrion morph…	NA	K17809	NA	NA	polymerase (DNA-directed), delta interacting protein 2 [Source:MGI Symbol;Acc:MGI:1915061]	protein_coding;processed_transcript;nonsense_mediated_decay;retained_intron	NA	19.9112	19.309	20.9228	21.8941	15.6552	16.7627	19.165	21.3132	18.5501	20.3719	19.5728	26.7992	5037	4950	5673	5884	4101	4361	5076	6737	4987	5418	5828	7278
ENSMUSG00000001103	chr11	78503447	78505081	+	Sebox	18292	ENSMUST00000001130	GO:0003674(molecular_function);GO:0003677(DNA binding);GO:0005575(cellular_component);GO:0005634(nucleus);GO:0007275(multicellular organism development);GO:0009792(embryo development ending in birth or egg hatching);GO:0030154(cell differentiation);GO:0048477(oogenesis)	NA	NA	NA	Homeobox	SEBOX homeobox [Source:MGI Symbol;Acc:MGI:108012]	protein_coding	NA	0	0	0	0.0825044	0	0	0	0	0	0	0	0	0	0	0	8	0	0	0	0	0	0	0	0
ENSMUSG00000001105	chr11	78536361	78541737	+	Ift20	55978	ENSMUST00000128788;ENSMUST00000050366;ENSMUST00000108275;ENSMUST00000137120;ENSMUST00000152016	GO:0001736(establishment of planar polarity);GO:0001750(photoreceptor outer segment);GO:0001822(kidney development);GO:0002046(opsin binding);GO:0005515(protein binding);GO:0005737(cytoplasm);GO:0005794(Golgi apparatus);GO:0005801(cis-Golgi network);GO:0005813(centrosome);GO:0005814(centriole);GO:0005856(cytoskeleton);GO:0005902(microvillus);GO:0005929(cilium);GO:0007224(smoothened signaling path…	NA	K16473	NA	NA	intraflagellar transport 20 [Source:MGI Symbol;Acc:MGI:1915585]	protein_coding;retained_intron	R_MMU_5617833(Cilium_Assembly);R_MMU_1852241(Organelle_biogenesis_and_maintenance);R_MMU_5620924(Intraflagellar_transport)	20.0584	20.1083	19.3554	20.7855	18.5422	18.575	19.9346	22.7101	17.6117	18.814	17.9382	22.8392	2048	2080	2117	2252	1959	1949	2129	2896	1911	2018	2154	2501
ENSMUSG00000001119	chr10	76708792	76726168	-	Col6a1	12833	ENSMUST00000001147;ENSMUST00000137599	GO:0005518(collagen binding);GO:0005576(extracellular region);GO:0005581(collagen trimer);GO:0005615(extracellular space);GO:0007155(cell adhesion);GO:0030020(extracellular matrix structural constituent conferring tensile strength);GO:0031012(extracellular matrix);GO:0032991(protein-containing complex);GO:0035987(endodermal cell differentiation);GO:0042383(sarcolemma);GO:0048407(platelet-derived …	04151(PI3K-Akt signaling pathway);04510(Focal adhesion);04512(ECM-receptor interaction);04974(Protein digestion and absorption);05165(Human papillomavirus infection);05165(Human papillomavirus infection)	K06238	NA	NA	collagen, type VI, alpha 1 [Source:MGI Symbol;Acc:MGI:88459]	protein_coding;retained_intron	R_MMU_1650814(Collagen_biosynthesis_and_modifying_enzymes);R_MMU_1442490(Collagen_degradation);R_MMU_419037(NCAM1_interactions);R_MMU_2022090(Assembly_of_collagen_fibrils_and_other_multimeric_structures);R_MMU_8948216(Collagen_chain_trimerization);R_MMU_375165(NCAM_signaling_for_neurite_out_growth);R_MMU_1474244(Extracellular_matrix_organization);R_MMU_1474228(Degradation_of_the_extracellular_mat…	27.649	26.7471	28.2804	25.3698	17.0602	18.9438	16.652	15.3251	27.2562	27.6473	25.6311	24.1709	8095	7935	8874	7889	5171	5703	5104	5608	8479	8508	8830	7597
ENSMUSG00000001120	chr10	76761857	76961887	-	Pcbp3	59093	ENSMUST00000001148;ENSMUST00000168505;ENSMUST00000168465;ENSMUST00000105411;ENSMUST00000168240;ENSMUST00000173854;ENSMUST00000092393	GO:0000122(negative regulation of transcription by RNA polymerase II);GO:0001227(DNA-binding transcription repressor activity, RNA polymerase II-specific);GO:0003676(nucleic acid binding);GO:0003677(DNA binding);GO:0003690(double-stranded DNA binding);GO:0003723(RNA binding);GO:0003729(mRNA binding);GO:0005634(nucleus);GO:0005737(cytoplasm);GO:0010468(regulation of gene expression);GO:0051252(reg…	NA	K21444	NA	NA	poly(rC) binding protein 3 [Source:MGI Symbol;Acc:MGI:1890470]	protein_coding;processed_transcript;nonsense_mediated_decay	NA	14.0702	15.997	17.0077	20.0623	13.7779	13.2153	16.909	20.1573	14.1264	15.3472	15.0673	23.378	2761	3181	3576	4180	2799	2667	3474	4941	2944	3166	3478	4922
ENSMUSG00000001123	chr11	78962974	78984946	-	Lgals9	16859	ENSMUST00000108268;ENSMUST00000108269;ENSMUST00000073001;ENSMUST00000140073	GO:0001819(positive regulation of cytokine production);GO:0002376(immune system process);GO:0005102(signaling receptor binding);GO:0005515(protein binding);GO:0005576(extracellular region);GO:0005634(nucleus);GO:0005737(cytoplasm);GO:0005829(cytosol);GO:0006935(chemotaxis);GO:0007157(heterophilic cell-cell adhesion via plasma membrane cell adhesion molecules);GO:0007565(female pregnancy);GO:00106…	NA	K10093	NA	NA	lectin, galactose binding, soluble 9 [Source:MGI Symbol;Acc:MGI:109496]	protein_coding;retained_intron	NA	19.9279	19.1983	20.4487	19.1915	16.3174	16.0593	15.363	15.3359	21.4047	19.6747	17.0715	17.6686	2847	2780	3132	2913	2413	2359	2298	2739	3251	2957	2871	2711
ENSMUSG00000001127	X	20797814	20860519	+	Araf	11836	ENSMUST00000136451;ENSMUST00000001155;ENSMUST00000152955;ENSMUST00000122312;ENSMUST00000120356;ENSMUST00000150190;ENSMUST00000123219;ENSMUST00000128250	GO:0000165(MAPK cascade);GO:0000166(nucleotide binding);GO:0000186(activation of MAPKK activity);GO:0004672(protein kinase activity);GO:0004674(protein serine/threonine kinase activity);GO:0004709(MAP kinase kinase kinase activity);GO:0005515(protein binding);GO:0005524(ATP binding);GO:0005739(mitochondrion);GO:0005829(cytosol);GO:0006468(protein phosphorylation);GO:0007165(signal transduction);G…	01521(EGFR tyrosine kinase inhibitor resistance);01522(Endocrine resistance);04010(MAPK signaling pathway);04012(ErbB signaling pathway);04068(FoxO signaling pathway);04270(Vascular smooth muscle contraction);04650(Natural killer cell mediated cytotoxicity);04720(Long-term potentiation);04726(Serotonergic synapse);04730(Long-term depression);04810(Regulation of actin cytoskeleton);04910(Insulin s…	K08845	EC:2.7.11.1	NA	Araf proto-oncogene, serine/threonine kinase [Source:MGI Symbol;Acc:MGI:88065]	nonsense_mediated_decay;protein_coding;retained_intron	R_MMU_5683057(MAPK_family_signaling_cascades);R_MMU_5673001(RAF/MAP_kinase_cascade);R_MMU_5675221(Negative_regulation_of_MAPK_pathway);R_MMU_5674135(MAP2K_and_MAPK_activation);R_MMU_5673000(RAF_activation);R_MMU_162582(Signal_Transduction);R_MMU_5684996(MAPK1/MAPK3_signaling)	9.77181	9.70966	9.60385	9.74648	8.99246	9.04356	9.68598	9.42221	8.86818	9.08705	9.47787	10.4051	4276	4305	4505	4529	4073	4067	4436	5153	4125	4180	4880	4888
ENSMUSG00000001128	X	20925454	20931555	-	Cfp	18636	ENSMUST00000001156;ENSMUST00000122862	GO:0002376(immune system process);GO:0005576(extracellular region);GO:0005615(extracellular space);GO:0006957(complement activation, alternative pathway);GO:0030141(secretory granule);GO:0045087(innate immune response);GO:0045087(innate immune response)	05168(Herpes simplex virus 1 infection);05168(Herpes simplex virus 1 infection)	K15412	NA	NA	complement factor properdin [Source:MGI Symbol;Acc:MGI:97545]	protein_coding;processed_transcript	R_MMU_977606(Regulation_of_Complement_cascade);R_MMU_174577(Activation_of_C3_and_C5);R_MMU_5173105(O_linked_glycosylation);R_MMU_166663(Initial_triggering_of_complement);R_MMU_166658(Complement_cascade);R_MMU_597592(Post_translational_protein_modification);R_MMU_392499(Metabolism_of_proteins);R_MMU_168256(Immune_System);R_MMU_5173214(O_glycosylation_of_TSR_domain_containing_proteins);R_MMU_679869…	0.917455	0.768473	0.473487	0.797014	1.05433	1.03457	0.822418	1.68599	0.654057	0.812572	0.706158	0.885598	108	91	60	99	128	124	101	245	81	101	97	111
ENSMUSG00000001131	X	20870166	20874735	+	Timp1	21857	ENSMUST00000115342;ENSMUST00000009530	GO:0001775(cell activation);GO:0002020(protease binding);GO:0002248(connective tissue replacement involved in inflammatory response wound healing);GO:0004857(enzyme inhibitor activity);GO:0005125(cytokine activity);GO:0005515(protein binding);GO:0005576(extracellular region);GO:0005604(basement membrane);GO:0005615(extracellular space);GO:0007165(signal transduction);GO:0007568(aging);GO:0008083(…	04066(HIF-1 signaling pathway);04066(HIF-1 signaling pathway)	K16451	NA	NA	tissue inhibitor of metalloproteinase 1 [Source:MGI Symbol;Acc:MGI:98752]	protein_coding	R_MMU_8957275(Post_translational_protein_phosphorylation);R_MMU_109582(Hemostasis);R_MMU_1474244(Extracellular_matrix_organization);R_MMU_76002(Platelet_activation,_signaling_and_aggregation);R_MMU_1474228(Degradation_of_the_extracellular_matrix);R_MMU_597592(Post_translational_protein_modification);R_MMU_392499(Metabolism_of_proteins);R_MMU_114608(Platelet_degranulation);R_MMU_76005(Response_to_…	391.689	371.413	364.384	367.418	452.235	444.479	419.965	413.246	358.417	357.508	354.004	341.286	23249	22337	23179	23164	27789	27122	26093	30653	22605	22305	24724	21748
ENSMUSG00000001134	X	20941722	20962017	-	Uxt	22294	ENSMUST00000123836;ENSMUST00000150719;ENSMUST00000001162;ENSMUST00000142341;ENSMUST00000147205	GO:0000122(negative regulation of transcription by RNA polymerase II);GO:0000226(microtubule cytoskeleton organization);GO:0000785(chromatin);GO:0000922(spindle pole);GO:0000930(gamma-tubulin complex);GO:0003682(chromatin binding);GO:0003712(transcription coregulator activity);GO:0003714(transcription corepressor activity);GO:0005634(nucleus);GO:0005737(cytoplasm);GO:0005813(centrosome);GO:000581…	NA	NA	NA	NA	ubiquitously expressed prefoldin like chaperone [Source:MGI Symbol;Acc:MGI:1277988]	protein_coding;retained_intron;processed_transcript	NA	9.87024	10.6089	10.0111	10.9009	11.3811	10.4825	12.6569	12.6081	9.23461	9.5809	10.2027	10.9992	1084	1179	1177	1271	1295	1183	1454	1729	1078	1106	1318	1296
ENSMUSG00000001138	chr1	36511867	36528237	+	Cnnm3	94218	ENSMUST00000001166;ENSMUST00000097776;ENSMUST00000154225;ENSMUST00000195264;ENSMUST00000135100	GO:0005886(plasma membrane);GO:0006811(ion transport);GO:0016020(membrane);GO:0016021(integral component of membrane);GO:0022857(transmembrane transporter activity);GO:0055085(transmembrane transport);GO:0055085(transmembrane transport)	NA	K16302	NA	NA	cyclin M3 [Source:MGI Symbol;Acc:MGI:2151055]	protein_coding;retained_intron	NA	4.40277	4.45645	4.36867	4.40219	4.50494	4.42778	4.40082	4.17762	4.05138	4.63032	4.28223	4.42865	1892	1940	2012	2009	2004	1955	1980	2242	1849	2091	2165	2042
ENSMUSG00000001143	chr1	36419871	36445271	-	Lman2l	214895	ENSMUST00000192969;ENSMUST00000125304;ENSMUST00000134594;ENSMUST00000001171;ENSMUST00000115011;ENSMUST00000152088;ENSMUST00000123583;ENSMUST00000193502	GO:0000139(Golgi membrane);GO:0005537(mannose binding);GO:0005783(endoplasmic reticulum);GO:0005789(endoplasmic reticulum membrane);GO:0005793(endoplasmic reticulum-Golgi intermediate compartment);GO:0005794(Golgi apparatus);GO:0006888(endoplasmic reticulum to Golgi vesicle-mediated transport);GO:0007029(endoplasmic reticulum organization);GO:0007030(Golgi organization);GO:0015031(protein transpo…	NA	K10083	NA	NA	lectin, mannose-binding 2-like [Source:MGI Symbol;Acc:MGI:2443010]	protein_coding;retained_intron;nonsense_mediated_decay	R_MMU_5653656(Vesicle_mediated_transport);R_MMU_5694530(Cargo_concentration_in_the_ER);R_MMU_199977(ER_to_Golgi_Anterograde_Transport);R_MMU_948021(Transport_to_the_Golgi_and_subsequent_modification);R_MMU_597592(Post_translational_protein_modification);R_MMU_392499(Metabolism_of_proteins);R_MMU_446203(Asparagine_N_linked_glycosylation);R_MMU_204005(COPII_mediated_vesicle_transport);R_MMU_199991(…	5.74921	5.93128	6.22345	6.19598	5.31707	5.38099	5.75806	5.84528	5.81659	6.1756	6.01845	7.23675	2832	2961	3286	3241	2711	2726	2968	3597	3044	3197	3488	3825
ENSMUSG00000001150	chr10	76468927	76515857	+	Mcm3ap	54387	ENSMUST00000170795;ENSMUST00000220410;ENSMUST00000219811;ENSMUST00000218904	GO:0002376(immune system process);GO:0003676(nucleic acid binding);GO:0003682(chromatin binding);GO:0004402(histone acetyltransferase activity);GO:0005634(nucleus);GO:0005635(nuclear envelope);GO:0005643(nuclear pore);GO:0005654(nucleoplasm);GO:0005694(chromosome);GO:0005737(cytoplasm);GO:0005829(cytosol);GO:0006406(mRNA export from nucleus);GO:0010484(H3 histone acetyltransferase activity);GO:00…	NA	NA	NA	NA	minichromosome maintenance complex component 3 associated protein [Source:MGI Symbol;Acc:MGI:1930089]	protein_coding;processed_transcript;retained_intron	NA	5.77577	5.77224	6.39042	6.00025	5.15036	5.65693	5.69145	5.51274	5.30179	5.36739	5.85198	6.78498	2781	2816	3297	3068	2567	2800	2868	3316	2713	2716	3315	3507
ENSMUSG00000001151	chr10	76351263	76442786	-	Pcnt	18541	ENSMUST00000220395;ENSMUST00000217838;ENSMUST00000219011;ENSMUST00000001179;ENSMUST00000219403;ENSMUST00000218747	GO:0000226(microtubule cytoskeleton organization);GO:0005737(cytoplasm);GO:0005813(centrosome);GO:0005814(centriole);GO:0005815(microtubule organizing center);GO:0005829(cytosol);GO:0005856(cytoskeleton);GO:0007052(mitotic spindle organization);GO:0007165(signal transduction);GO:0034451(centriolar satellite);GO:0060090(molecular adaptor activity);GO:0060271(cilium assembly);GO:0090316(positive re…	NA	K16481	NA	NA	pericentrin (kendrin) [Source:MGI Symbol;Acc:MGI:102722]	processed_transcript;protein_coding;retained_intron	NA	1.68955	1.84248	1.68975	1.60056	1.80503	1.75196	1.33248	1.44851	1.95332	1.81659	1.9243	1.87051	1375	1518	1473	1385	1521	1465	1137	1473	1687	1555	1842	1634
ENSMUSG00000001155	chr10	76575648	76590338	+	Ftcd	14317	ENSMUST00000001183;ENSMUST00000137347	GO:0000139(Golgi membrane);GO:0003824(catalytic activity);GO:0005542(folic acid binding);GO:0005737(cytoplasm);GO:0005783(endoplasmic reticulum);GO:0005793(endoplasmic reticulum-Golgi intermediate compartment);GO:0005794(Golgi apparatus);GO:0005814(centriole);GO:0005829(cytosol);GO:0005856(cytoskeleton);GO:0005886(plasma membrane);GO:0006547(histidine metabolic process);GO:0006548(histidine catab…	00340(Histidine metabolism);00670(One carbon pool by folate);00670(One carbon pool by folate)	K13990	4.3.1.4;EC:2.1.2.5	NA	formiminotransferase cyclodeaminase [Source:MGI Symbol;Acc:MGI:1339962]	protein_coding;retained_intron	R_MMU_1430728(Metabolism);R_MMU_70921(Histidine_catabolism);R_MMU_71291(Metabolism_of_amino_acids_and_derivatives)	0	0.0499607	0	0.0145332	0.0254738	0	0	0.0149023	0	0	0	0.0202574	0	11	0	4	6	0	0	4	0	0	0	5
ENSMUSG00000001156	chr6	86647042	86669161	-	Mxd1	17119	ENSMUST00000001184;ENSMUST00000204437;ENSMUST00000205076	GO:0000122(negative regulation of transcription by RNA polymerase II);GO:0000790(nuclear chromatin);GO:0000978(RNA polymerase II cis-regulatory region sequence-specific DNA binding);GO:0001227(DNA-binding transcription repressor activity, RNA polymerase II-specific);GO:0005654(nucleoplasm);GO:0005739(mitochondrion);GO:0005829(cytosol);GO:0046983(protein dimerization activity);GO:0046983(protein d…	NA	NA	NA	bHLH	MAX dimerization protein 1 [Source:MGI Symbol;Acc:MGI:96908]	protein_coding;nonsense_mediated_decay;retained_intron	NA	2.32304	2.44896	2.02631	1.8664	2.97661	2.74027	2.60675	2.05701	2.78615	2.49083	2.49277	1.78094	1099	1174	1028	938	1458	1333	1291	1216	1401	1239	1389	905
ENSMUSG00000001157	chr6	86691768	86733383	-	Gmcl1	23885	ENSMUST00000001185;ENSMUST00000203741;ENSMUST00000135880	GO:0005515(protein binding);GO:0005634(nucleus);GO:0005635(nuclear envelope);GO:0006355(regulation of transcription, DNA-templated);GO:0007275(multicellular organism development);GO:0007281(germ cell development);GO:0007283(spermatogenesis);GO:0016363(nuclear matrix);GO:0030154(cell differentiation);GO:0030154(cell differentiation)	NA	K10485	NA	NA	germ cell-less, spermatogenesis associated 1 [Source:MGI Symbol;Acc:MGI:1345156]	protein_coding;retained_intron	NA	2.41504	2.54824	2.58009	2.88526	3.28776	2.57694	2.33143	3.02597	2.55082	2.78767	3.04323	3.04671	1050	1123	1201	1332	1479	1151	1061	1643	1178	1273	1556	1422
ENSMUSG00000001158	chr6	86675151	86684522	-	Snrnp27	66618	ENSMUST00000001186;ENSMUST00000131674;ENSMUST00000113683;ENSMUST00000133404	GO:0003674(molecular_function);GO:0005634(nucleus);GO:0006397(mRNA processing);GO:0008150(biological_process);GO:0008380(RNA splicing);GO:0008380(RNA splicing)	03040(Spliceosome);03040(Spliceosome)	K12846	NA	NA	small nuclear ribonucleoprotein 27 (U4/U6.U5) [Source:MGI Symbol;Acc:MGI:1913868]	protein_coding;processed_transcript	R_MMU_72172(mRNA_Splicing);R_MMU_72203(Processing_of_Capped_Intron_Containing_Pre_mRNA);R_MMU_72163(mRNA_Splicing_Major_Pathway);R_MMU_8953854(Metabolism_of_RNA)	18.6017	15.3786	17.1323	17.2809	20.059	17.411	16.6866	17.8055	19.9042	16.7119	19.2854	22.5971	2286	1915	2256	2256	2551	2199	2147	2734	2599	2158	2789	2981
ENSMUSG00000001166	chr5	120800194	120812514	-	Oas1c	114643	ENSMUST00000117193;ENSMUST00000125547	GO:0001730(2'-5'-oligoadenylate synthetase activity);GO:0003723(RNA binding);GO:0003725(double-stranded RNA binding);GO:0005524(ATP binding);GO:0005634(nucleus);GO:0005654(nucleoplasm);GO:0005829(cytosol);GO:0006955(immune response);GO:0016020(membrane);GO:0016740(transferase activity);GO:0016779(nucleotidyltransferase activity);GO:0045071(negative regulation of viral genome replication);GO:00516…	NA	NA	NA	NA	2'-5' oligoadenylate synthetase 1C [Source:MGI Symbol;Acc:MGI:2149633]	protein_coding	NA	1.53426	1.2882	1.79278	2.03658	1.39124	1.83333	1.59053	1.65724	1.24875	1.32861	1.35549	1.75891	248	210	309	349	233	304	269	333	214	225	258	304
ENSMUSG00000001173	X	47912387	47965868	+	Ocrl	320634	ENSMUST00000001202;ENSMUST00000144664;ENSMUST00000146486;ENSMUST00000115013	GO:0001701(in utero embryonic development);GO:0001750(photoreceptor outer segment);GO:0004439(phosphatidylinositol-4,5-bisphosphate 5-phosphatase activity);GO:0004445(inositol-polyphosphate 5-phosphatase activity);GO:0005096(GTPase activator activity);GO:0005634(nucleus);GO:0005737(cytoplasm);GO:0005768(endosome);GO:0005769(early endosome);GO:0005794(Golgi apparatus);GO:0005802(trans-Golgi networ…	00562(Inositol phosphate metabolism);04070(Phosphatidylinositol signaling system);04070(Phosphatidylinositol signaling system)	K01099	EC:3.1.3.36	NA	OCRL, inositol polyphosphate-5-phosphatase [Source:MGI Symbol;Acc:MGI:109589]	protein_coding;retained_intron	R_MMU_5653656(Vesicle_mediated_transport);R_MMU_432722(Golgi_Associated_Vesicle_Biogenesis);R_MMU_9013423(RAC3_GTPase_cycle);R_MMU_1855183(Synthesis_of_IP2,_IP,_and_Ins_in_the_cytosol);R_MMU_9012999(RHO_GTPase_cycle);R_MMU_1483255(PI_Metabolism);R_MMU_9013409(RHOJ_GTPase_cycle);R_MMU_1483249(Inositol_phosphate_metabolism);R_MMU_556833(Metabolism_of_lipids);R_MMU_1430728(Metabolism);R_MMU_1483257(…	1.10915	0.933951	0.930656	1.05041	1.16892	1.20175	0.883842	1.06627	1.09548	1.26592	1.185	1.20407	705	602	636	709	770	786	588	846	741	846	887	822
ENSMUSG00000001175	chr12	100199435	100209814	+	Calm1	12313	ENSMUST00000110082;ENSMUST00000153524;ENSMUST00000001204;ENSMUST00000127300	GO:0000086(G2/M transition of mitotic cell cycle);GO:0000226(microtubule cytoskeleton organization);GO:0000922(spindle pole);GO:0001975(response to amphetamine);GO:0002027(regulation of heart rate);GO:0005509(calcium ion binding);GO:0005513(detection of calcium ion);GO:0005515(protein binding);GO:0005634(nucleus);GO:0005654(nucleoplasm);GO:0005737(cytoplasm);GO:0005813(centrosome);GO:0005819(spin…	04014(Ras signaling pathway);04015(Rap1 signaling pathway);04020(Calcium signaling pathway);04022(cGMP-PKG signaling pathway);04024(cAMP signaling pathway);04070(Phosphatidylinositol signaling system);04114(Oocyte meiosis);04218(Cellular senescence);04261(Adrenergic signaling in cardiomyocytes);04270(Vascular smooth muscle contraction);04371(Apelin signaling pathway);04625(C-type lectin receptor …	K02183	NA	NA	calmodulin 1 [Source:MGI Symbol;Acc:MGI:88251]	protein_coding;retained_intron	R_MMU_2871809(FCERI_mediated_Ca+2_mobilization);R_MMU_8978934(Metabolism_of_cofactors);R_MMU_112040(G_protein_mediated_events);R_MMU_112315(Transmission_across_Chemical_Synapses);R_MMU_418346(Platelet_homeostasis);R_MMU_111932(CaMK_IV_mediated_phosphorylation_of_CREB);R_MMU_111997(CaM_pathway);R_MMU_5576892(Phase_0_rapid_depolarisation);R_MMU_70221(Glycogen_breakdown_(glycogenolysis));R_MMU_93683…	26.176	25.5862	24.0217	30.3372	36.708	31.3923	33.9306	44.263	26.1076	27.55	28.7018	37.7656	8235	8156	8099	10137	11956	10152	11174	17401	8727	9111	10625	12754
ENSMUSG00000001211	chr10	78269178	78352489	-	Agpat3	28169	ENSMUST00000001240;ENSMUST00000105389;ENSMUST00000166360;ENSMUST00000105390;ENSMUST00000105388;ENSMUST00000146296;ENSMUST00000219907;ENSMUST00000219932;ENSMUST00000138035;ENSMUST00000146899	GO:0003841(1-acylglycerol-3-phosphate O-acyltransferase activity);GO:0005634(nucleus);GO:0005635(nuclear envelope);GO:0005783(endoplasmic reticulum);GO:0005789(endoplasmic reticulum membrane);GO:0006629(lipid metabolic process);GO:0008654(phospholipid biosynthetic process);GO:0012505(endomembrane system);GO:0016020(membrane);GO:0016021(integral component of membrane);GO:0016024(CDP-diacylglycerol…	00561(Glycerolipid metabolism);00564(Glycerophospholipid metabolism);04072(Phospholipase D signaling pathway);04072(Phospholipase D signaling pathway)	K13523	2.3.1.-;EC:2.3.1.51	NA	1-acylglycerol-3-phosphate O-acyltransferase 3 [Source:MGI Symbol;Acc:MGI:1336186]	protein_coding;retained_intron;nonsense_mediated_decay	R_MMU_5653656(Vesicle_mediated_transport);R_MMU_556833(Metabolism_of_lipids);R_MMU_1430728(Metabolism);R_MMU_1483257(Phospholipid_metabolism);R_MMU_6811436(COPI_independent_Golgi_to_ER_retrograde_traffic);R_MMU_1483166(Synthesis_of_PA);R_MMU_8856688(Golgi_to_ER_retrograde_transport);R_MMU_199991(Membrane_Trafficking);R_MMU_6811442(Intra_Golgi_and_retrograde_Golgi_to_ER_traffic);R_MMU_1483206(Glyc…	11.3088	11.8243	12.1452	11.6784	9.91839	10.0538	10.5779	9.59672	12.0493	12.0306	11.8208	12.8866	5893	6242	6781	6462	5349	5387	5771	6249	6671	6588	7248	7207
ENSMUSG00000001227	chr17	56123085	56140343	-	Sema6b	20359	ENSMUST00000001256;ENSMUST00000167545	GO:0001755(neural crest cell migration);GO:0005515(protein binding);GO:0005615(extracellular space);GO:0005886(plasma membrane);GO:0005887(integral component of plasma membrane);GO:0007275(multicellular organism development);GO:0007399(nervous system development);GO:0007411(axon guidance);GO:0016020(membrane);GO:0016021(integral component of membrane);GO:0030154(cell differentiation);GO:0030215(s…	04360(Axon guidance);04360(Axon guidance)	K06842	NA	NA	sema domain, transmembrane domain (TM), and cytoplasmic domain, (semaphorin) 6B [Source:MGI Symbol;Acc:MGI:1202889]	protein_coding	NA	6.4431	7.11708	7.0023	5.67115	7.2532	8.81721	7.1342	5.35619	7.28804	6.3127	6.55426	4.03635	1709	1913	1992	1598	1993	2405	1981	1776	2054	1761	2046	1150
ENSMUSG00000001228	chr17	56303321	56323486	+	Uhrf1	18140	ENSMUST00000001258;ENSMUST00000113038;ENSMUST00000113035;ENSMUST00000113039;ENSMUST00000142387;ENSMUST00000137876;ENSMUST00000139654	GO:0000122(negative regulation of transcription by RNA polymerase II);GO:0000790(nuclear chromatin);GO:0000791(euchromatin);GO:0000792(heterochromatin);GO:0000987(cis-regulatory region sequence-specific DNA binding);GO:0003677(DNA binding);GO:0004842(ubiquitin-protein transferase activity);GO:0005515(protein binding);GO:0005634(nucleus);GO:0005654(nucleoplasm);GO:0005657(replication fork);GO:0005…	NA	K10638	EC:2.3.2.27	NA	ubiquitin-like, containing PHD and RING finger domains, 1 [Source:MGI Symbol;Acc:MGI:1338889]	protein_coding;retained_intron	NA	63.0376	64.6541	68.1613	68.8325	64.7002	75.0085	69.8094	70.3499	61.9582	59.4459	65.2136	70.8953	17948	18652	20798	20815	19071	21953	20807	25031	18743	17792	21848	21669
ENSMUSG00000001229	chr17	56186807	56218889	-	Dpp9	224897	ENSMUST00000223616;ENSMUST00000038794;ENSMUST00000233586	GO:0004177(aminopeptidase activity);GO:0005737(cytoplasm);GO:0005829(cytosol);GO:0005874(microtubule);GO:0006508(proteolysis);GO:0008233(peptidase activity);GO:0008236(serine-type peptidase activity);GO:0016787(hydrolase activity);GO:0031252(cell leading edge);GO:0042802(identical protein binding);GO:0042802(identical protein binding)	NA	K08656	EC:3.4.14.5	NA	dipeptidylpeptidase 9 [Source:MGI Symbol;Acc:MGI:2443967]	retained_intron;protein_coding	NA	5.32785	5.71168	5.72157	5.58693	6.21087	6.14338	5.7901	6.22558	5.75384	5.72496	6.01734	6.51374	2809	3050	3232	3128	3389	3330	3195	4101	3223	3172	3732	3686
ENSMUSG00000001240	chr11	101246028	101248250	+	Ramp2	54409	ENSMUST00000129680;ENSMUST00000149006;ENSMUST00000128260;ENSMUST00000122006;ENSMUST00000149585;ENSMUST00000151830;ENSMUST00000138229	GO:0001525(angiogenesis);GO:0001570(vasculogenesis);GO:0001605(adrenomedullin receptor activity);GO:0002040(sprouting angiogenesis);GO:0005737(cytoplasm);GO:0005886(plasma membrane);GO:0006816(calcium ion transport);GO:0006886(intracellular protein transport);GO:0007186(G protein-coupled receptor signaling pathway);GO:0007189(adenylate cyclase-activating G protein-coupled receptor signaling pathw…	04270(Vascular smooth muscle contraction);04270(Vascular smooth muscle contraction)	K08448	NA	NA	receptor (calcitonin) activity modifying protein 2 [Source:MGI Symbol;Acc:MGI:1859650]	protein_coding;retained_intron;nonsense_mediated_decay	R_MMU_500792(GPCR_ligand_binding);R_MMU_418555(G_alpha_(s)_signalling_events);R_MMU_373080(Class_B/2_(Secretin_family_receptors));R_MMU_372790(Signaling_by_GPCR);R_MMU_388396(GPCR_downstream_signalling);R_MMU_162582(Signal_Transduction);R_MMU_419812(Calcitonin_like_ligand_receptors)	0.352199	0.816635	0.347685	0.459717	0.234362	0.222783	0.40944	0.677086	0.127453	0.516236	0.490931	1.49971	79	186	84	110	56	52	97	189	33	123	129	358
ENSMUSG00000001247	chr7	30957770	30973464	-	Lsr	54135	ENSMUST00000098553;ENSMUST00000001279;ENSMUST00000147431	GO:0001889(liver development);GO:0005515(protein binding);GO:0005886(plasma membrane);GO:0006897(endocytosis);GO:0016020(membrane);GO:0016021(integral component of membrane);GO:0019216(regulation of lipid metabolic process);GO:0030169(low-density lipoprotein particle binding);GO:0030228(lipoprotein particle receptor activity);GO:0034361(very-low-density lipoprotein particle);GO:0034362(low-densit…	NA	NA	NA	NA	lipolysis stimulated lipoprotein receptor [Source:MGI Symbol;Acc:MGI:1927471]	protein_coding	NA	0.157632	0.160315	0.121742	0.0968815	0.365715	0.0885218	0.142324	0.106022	0.0409538	0.229274	0.14863	0.128315	23	24	19	15	55	14	22	20	7	35	26	20
ENSMUSG00000001248	chr7	31130127	31155896	-	Gramd1a	52857	ENSMUST00000220635;ENSMUST00000185985;ENSMUST00000186634;ENSMUST00000001280;ENSMUST00000185589;ENSMUST00000202814;ENSMUST00000206432;ENSMUST00000185514;ENSMUST00000205298;ENSMUST00000187679;ENSMUST00000186723	GO:0005776(autophagosome);GO:0005783(endoplasmic reticulum);GO:0005789(endoplasmic reticulum membrane);GO:0005829(cytosol);GO:0005886(plasma membrane);GO:0006869(lipid transport);GO:0006914(autophagy);GO:0008289(lipid binding);GO:0015485(cholesterol binding);GO:0015918(sterol transport);GO:0016020(membrane);GO:0016021(integral component of membrane);GO:0031227(intrinsic component of endoplasmic r…	NA	NA	NA	NA	GRAM domain containing 1A [Source:MGI Symbol;Acc:MGI:105490]	protein_coding;retained_intron;nonsense_mediated_decay	NA	17.2102	16.7256	15.8377	13.9584	15.6332	16.7655	13.8592	10.6672	18.9173	16.5438	15.0409	10.9451	6030	5937	5949	5195	5672	6041	5084	4672	7043	6092	6200	4118
ENSMUSG00000001249	chr7	31098725	31115290	-	Hpn	15451	ENSMUST00000039435;ENSMUST00000165124;ENSMUST00000108102;ENSMUST00000171225;ENSMUST00000164340;ENSMUST00000167719;ENSMUST00000165480;ENSMUST00000164929	GO:0004252(serine-type endopeptidase activity);GO:0005576(extracellular region);GO:0005737(cytoplasm);GO:0005789(endoplasmic reticulum membrane);GO:0005886(plasma membrane);GO:0005887(integral component of plasma membrane);GO:0005911(cell-cell junction);GO:0006508(proteolysis);GO:0007605(sensory perception of sound);GO:0008233(peptidase activity);GO:0008236(serine-type peptidase activity);GO:0008…	05203(Viral carcinogenesis);05203(Viral carcinogenesis)	K08665	EC:3.4.21.106	NA	hepsin [Source:MGI Symbol;Acc:MGI:1196620]	protein_coding;nonsense_mediated_decay;retained_intron	R_MMU_6806942(MET_Receptor_Activation);R_MMU_8852405(Signaling_by_MST1);R_MMU_9006934(Signaling_by_Receptor_Tyrosine_Kinases);R_MMU_6806834(Signaling_by_MET);R_MMU_162582(Signal_Transduction)	0.241077	0.1928	0.271782	0.394173	0.151432	0.146392	0.0613845	0.0354593	0.314271	0.233556	0.167135	0.215081	67	54	83	117	44	45	19	14	95	70	56	67
ENSMUSG00000001270	chr12	111669361	111672338	-	Ckb	12709	ENSMUST00000222705;ENSMUST00000001304;ENSMUST00000223099;ENSMUST00000220888;ENSMUST00000222513	GO:0000166(nucleotide binding);GO:0003824(catalytic activity);GO:0004111(creatine kinase activity);GO:0005515(protein binding);GO:0005524(ATP binding);GO:0005615(extracellular space);GO:0005634(nucleus);GO:0005737(cytoplasm);GO:0005739(mitochondrion);GO:0005829(cytosol);GO:0007420(brain development);GO:0016301(kinase activity);GO:0016310(phosphorylation);GO:0016740(transferase activity);GO:001677…	00330(Arginine and proline metabolism);00330(Arginine and proline metabolism)	K00933	EC:2.7.3.2	NA	creatine kinase, brain [Source:MGI Symbol;Acc:MGI:88407]	retained_intron;protein_coding	R_MMU_71288(Creatine_metabolism);R_MMU_9012999(RHO_GTPase_cycle);R_MMU_1430728(Metabolism);R_MMU_9716542(Signaling_by_Rho_GTPases,_Miro_GTPases_and_RHOBTB3);R_MMU_194315(Signaling_by_Rho_GTPases);R_MMU_9696264(RND3_GTPase_cycle);R_MMU_71291(Metabolism_of_amino_acids_and_derivatives);R_MMU_162582(Signal_Transduction)	5.97065	5.10943	5.45781	5.66996	5.42069	4.60331	4.68824	5.21145	5.24546	5.02166	5.2079	5.47134	1157	1004	1134	1168	1088	919	952	1263	1080	1023	1188	1140
ENSMUSG00000001280	chr15	102406143	102432679	+	Sp1	20683	ENSMUST00000163709;ENSMUST00000001326;ENSMUST00000169619;ENSMUST00000168802	GO:0000790(nuclear chromatin);GO:0000976(transcription regulatory region sequence-specific DNA binding);GO:0000977(RNA polymerase II regulatory region sequence-specific DNA binding);GO:0000978(RNA polymerase II cis-regulatory region sequence-specific DNA binding);GO:0000981(DNA-binding transcription factor activity, RNA polymerase II-specific);GO:0000987(cis-regulatory region sequence-specific DN…	01522(Endocrine resistance);04137(Mitophagy - animal);04350(TGF-beta signaling pathway);04915(Estrogen signaling pathway);04927(Cortisol synthesis and secretion);04928(Parathyroid hormone synthesis, secretion and action);04934(Cushing syndrome);05016(Huntington disease);05163(Human cytomegalovirus infection);05200(Pathways in cancer);05202(Transcriptional misregulation in cancer);05224(Breast can…	K04684	NA	zf-C2H2	trans-acting transcription factor 1 [Source:MGI Symbol;Acc:MGI:98372]	protein_coding	R_MMU_170834(Signaling_by_TGF_beta_Receptor_Complex);R_MMU_9006936(Signaling_by_TGFB_family_members);R_MMU_73857(RNA_Polymerase_II_Transcription);R_MMU_9018519(Estrogen_dependent_gene_expression);R_MMU_212436(Generic_Transcription_Pathway);R_MMU_9006931(Signaling_by_Nuclear_Receptors);R_MMU_6807505(RNA_polymerase_II_transcribes_snRNA_genes);R_MMU_2173796(SMAD2/SMAD3:SMAD4_heterotrimer_regulates_t…	3.86932	3.15637	3.6924	3.83293	3.61923	3.26993	3.34553	4.33797	4.22053	3.57049	3.64378	3.92978	2138	1767	2187	2249	2071	1858	1935	2995	2478	2075	2369	2332
ENSMUSG00000001281	chr15	102215995	102231944	-	Itgb7	16421	ENSMUST00000229440;ENSMUST00000001327;ENSMUST00000230550;ENSMUST00000230652;ENSMUST00000127014	GO:0003366(cell-matrix adhesion involved in ameboidal cell migration);GO:0005178(integrin binding);GO:0005925(focal adhesion);GO:0007155(cell adhesion);GO:0007160(cell-matrix adhesion);GO:0007229(integrin-mediated signaling pathway);GO:0008305(integrin complex);GO:0009986(cell surface);GO:0016020(membrane);GO:0016021(integral component of membrane);GO:0016477(cell migration);GO:0033627(cell adhes…	04151(PI3K-Akt signaling pathway);04510(Focal adhesion);04512(ECM-receptor interaction);04514(Cell adhesion molecules (CAMs));04672(Intestinal immune network for IgA production);04810(Regulation of actin cytoskeleton);05165(Human papillomavirus infection);05202(Transcriptional misregulation in cancer);05410(Hypertrophic cardiomyopathy (HCM));05412(Arrhythmogenic right ventricular cardiomyopathy (…	K06590	NA	NA	integrin beta 7 [Source:MGI Symbol;Acc:MGI:96616]	protein_coding;retained_intron	R_MMU_1474244(Extracellular_matrix_organization);R_MMU_198933(Immunoregulatory_interactions_between_a_Lymphoid_and_a_non_Lymphoid_cell);R_MMU_168256(Immune_System);R_MMU_1280218(Adaptive_Immune_System);R_MMU_216083(Integrin_cell_surface_interactions)	6.66444	6.9502	6.46225	6.48574	6.43155	7.23347	6.14536	5.65301	7.49402	7.1391	6.51929	5.65727	1235	1305	1284	1278	1235	1379	1194	1310	1477	1392	1423	1126
ENSMUSG00000001285	chr15	102331709	102338139	+	Myg1	60315	ENSMUST00000113682;ENSMUST00000170281;ENSMUST00000170078;ENSMUST00000171733;ENSMUST00000164019;ENSMUST00000170713;ENSMUST00000164961;ENSMUST00000168547	GO:0003674(molecular_function);GO:0004518(nuclease activity);GO:0005634(nucleus);GO:0005654(nucleoplasm);GO:0005730(nucleolus);GO:0005737(cytoplasm);GO:0005739(mitochondrion);GO:0005759(mitochondrial matrix);GO:0016787(hydrolase activity);GO:0035641(locomotory exploration behavior);GO:0090305(nucleic acid phosphodiester bond hydrolysis);GO:0090305(nucleic acid phosphodiester bond hydrolysis)	NA	NA	NA	NA	melanocyte proliferating gene 1 [Source:MGI Symbol;Acc:MGI:1929864]	protein_coding;retained_intron;processed_transcript	NA	35.1278	36.4372	36.4562	40.1797	36.4546	35.3646	39.1424	46.8621	32.713	35.3201	34.6442	42.0657	6632	6971	7377	8055	7125	6865	7735	11054	6562	7008	7695	8527
ENSMUSG00000001288	chr15	102234938	102257517	-	Rarg	19411	ENSMUST00000043172;ENSMUST00000063339;ENSMUST00000135466;ENSMUST00000130204;ENSMUST00000124224;ENSMUST00000155563;ENSMUST00000230330	GO:0000122(negative regulation of transcription by RNA polymerase II);GO:0000790(nuclear chromatin);GO:0000977(RNA polymerase II regulatory region sequence-specific DNA binding);GO:0001843(neural tube closure);GO:0002063(chondrocyte development);GO:0002068(glandular epithelial cell development);GO:0003417(growth plate cartilage development);GO:0003430(growth plate cartilage chondrocyte growth);GO…	NA	K08529	NA	THR-like	retinoic acid receptor, gamma [Source:MGI Symbol;Acc:MGI:97858]	protein_coding;processed_transcript	R_MMU_73857(RNA_Polymerase_II_Transcription);R_MMU_212436(Generic_Transcription_Pathway);R_MMU_9006931(Signaling_by_Nuclear_Receptors);R_MMU_383280(Nuclear_Receptor_transcription_pathway);R_MMU_162582(Signal_Transduction);R_MMU_74160(Gene_expression_(Transcription));R_MMU_5362517(Signaling_by_Retinoic_Acid)	46.3163	48.4712	47.3683	46.702	44.3124	49.3204	44.6487	39.8986	46.7701	45.0739	45.726	43.7544	13192	13989	14461	14130	13067	14444	13313	14203	14155	13497	15325	13382
ENSMUSG00000001289	chr15	102326116	102331873	+	Pfdn5	56612	ENSMUST00000166658;ENSMUST00000062492;ENSMUST00000168805;ENSMUST00000170627;ENSMUST00000001335;ENSMUST00000169637;ENSMUST00000165671;ENSMUST00000165717	GO:0005634(nucleus);GO:0005737(cytoplasm);GO:0005829(cytosol);GO:0006355(regulation of transcription, DNA-templated);GO:0006457(protein folding);GO:0016272(prefoldin complex);GO:0045111(intermediate filament cytoskeleton);GO:0045892(negative regulation of transcription, DNA-templated);GO:0051082(unfolded protein binding);GO:0060041(retina development in camera-type eye);GO:0090090(negative regula…	NA	K04797	NA	NA	prefoldin 5 [Source:MGI Symbol;Acc:MGI:1928753]	protein_coding;retained_intron;nonsense_mediated_decay	NA	202.864	200.219	206.492	189.456	172.136	187.194	183.754	163.927	210.723	202.438	188.873	163.826	18905	18905	20622	18754	16607	17934	17926	19092	20865	19828	20710	16391
ENSMUSG00000001300	chr8	8617434	8661242	-	Efnb2	13642	ENSMUST00000001319;ENSMUST00000209169	GO:0001525(angiogenesis);GO:0001945(lymph vessel development);GO:0002042(cell migration involved in sprouting angiogenesis);GO:0005102(signaling receptor binding);GO:0005515(protein binding);GO:0005886(plasma membrane);GO:0005912(adherens junction);GO:0007155(cell adhesion);GO:0007275(multicellular organism development);GO:0007399(nervous system development);GO:0007411(axon guidance);GO:0008284(p…	04360(Axon guidance);04360(Axon guidance)	K05463	NA	NA	ephrin B2 [Source:MGI Symbol;Acc:MGI:105097]	protein_coding;retained_intron	R_MMU_3928662(EPHB_mediated_forward_signaling);R_MMU_422475(Axon_guidance);R_MMU_2682334(EPH_Ephrin_signaling);R_MMU_3928665(EPH_ephrin_mediated_repulsion_of_cells);R_MMU_3928664(Ephrin_signaling);R_MMU_9675108(Nervous_system_development);R_MMU_1266738(Developmental_Biology)	0.962018	1.00486	0.718446	0.884952	1.12597	0.997452	0.840073	1.11893	0.942088	0.995348	1.08461	1.34681	442	467	354	432	535	471	404	642	459	480	586	663
ENSMUSG00000001305	chr1	186720978	186749358	-	Rrp15	67223	ENSMUST00000001339;ENSMUST00000162336	GO:0000460(maturation of 5.8S rRNA);GO:0000470(maturation of LSU-rRNA);GO:0003674(molecular_function);GO:0006364(rRNA processing);GO:0030687(preribosome, large subunit precursor);GO:0030687(preribosome, large subunit precursor)	NA	NA	NA	NA	ribosomal RNA processing 15 homolog (S. cerevisiae) [Source:MGI Symbol;Acc:MGI:1914473]	protein_coding;retained_intron	NA	4.29762	3.5649	4.93658	5.85544	5.01324	4.52798	4.80268	6.24847	4.58806	4.37434	4.45464	6.81041	931	783	1146	1347	1125	1009	1089	1691	1057	996	1136	1583
ENSMUSG00000001313	chr11	101464999	101471853	+	Rnd2	11858	ENSMUST00000153185;ENSMUST00000134980;ENSMUST00000001347	GO:0000166(nucleotide binding);GO:0002080(acrosomal membrane);GO:0003924(GTPase activity);GO:0005515(protein binding);GO:0005525(GTP binding);GO:0005737(cytoplasm);GO:0005769(early endosome);GO:0005856(cytoskeleton);GO:0005886(plasma membrane);GO:0005938(cell cortex);GO:0007015(actin filament organization);GO:0007264(small GTPase mediated signal transduction);GO:0008360(regulation of cell shape);…	NA	K07858	NA	NA	Rho family GTPase 2 [Source:MGI Symbol;Acc:MGI:1338755]	processed_transcript;protein_coding	R_MMU_9012999(RHO_GTPase_cycle);R_MMU_9696270(RND2_GTPase_cycle);R_MMU_9716542(Signaling_by_Rho_GTPases,_Miro_GTPases_and_RHOBTB3);R_MMU_194315(Signaling_by_Rho_GTPases);R_MMU_162582(Signal_Transduction)	21.9895	22.167	21.4877	22.2948	15.0945	16.3887	16.6708	20.2111	19.3923	19.5013	19.1307	25.4506	2926	2990	3065	3151	2081	2242	2322	3361	2742	2728	2995	3636
ENSMUSG00000001323	chr11	74906359	74925948	-	Srr	27364	ENSMUST00000065211;ENSMUST00000127499;ENSMUST00000121738;ENSMUST00000128556;ENSMUST00000147817;ENSMUST00000138612	GO:0000166(nucleotide binding);GO:0000287(magnesium ion binding);GO:0003824(catalytic activity);GO:0003941(L-serine ammonia-lyase activity);GO:0005509(calcium ion binding);GO:0005515(protein binding);GO:0005524(ATP binding);GO:0005737(cytoplasm);GO:0005886(plasma membrane);GO:0006520(cellular amino acid metabolic process);GO:0006563(L-serine metabolic process);GO:0007420(brain development);GO:000…	00260(Glycine, serine and threonine metabolism);00260(Glycine, serine and threonine metabolism)	K12235	EC:5.1.1.18	NA	serine racemase [Source:MGI Symbol;Acc:MGI:1351636]	protein_coding;processed_transcript;retained_intron	R_MMU_1430728(Metabolism);R_MMU_71291(Metabolism_of_amino_acids_and_derivatives);R_MMU_977347(Serine_biosynthesis)	2.52995	2.2958	3.09814	3.76749	2.86349	2.35818	2.94384	3.80553	2.61715	2.56319	3.49671	4.91707	774	711	1013	1222	905	740	942	1452	850	823	1256	1611
ENSMUSG00000001333	chr4	129287617	129308559	+	Sync	68828	ENSMUST00000102599;ENSMUST00000146448	GO:0005515(protein binding);GO:0005737(cytoplasm);GO:0005829(cytosol);GO:0005882(intermediate filament);GO:0030018(Z disc);GO:0031594(neuromuscular junction);GO:0042383(sarcolemma);GO:0045103(intermediate filament-based process);GO:0048471(perinuclear region of cytoplasm);GO:0048471(perinuclear region of cytoplasm)	NA	K10377	NA	NA	syncoilin [Source:MGI Symbol;Acc:MGI:1916078]	protein_coding;retained_intron	NA	0.417593	0.491183	0.569363	0.684994	0.456312	0.649354	0.612115	0.432849	0.334916	0.43313	0.64009	1.01422	81	96	118	140	92	129	124	105	69	88	145	209
ENSMUSG00000001334	chr4	129136999	129144593	+	Fndc5	384061	ENSMUST00000102600	GO:0005179(hormone activity);GO:0005515(protein binding);GO:0005576(extracellular region);GO:0005777(peroxisome);GO:0005778(peroxisomal membrane);GO:0005783(endoplasmic reticulum);GO:0005886(plasma membrane);GO:0007165(signal transduction);GO:0014850(response to muscle activity);GO:0016020(membrane);GO:0016021(integral component of membrane);GO:0090336(positive regulation of brown fat cell differ…	NA	NA	NA	NA	fibronectin type III domain containing 5 [Source:MGI Symbol;Acc:MGI:1917614]	protein_coding	NA	0.060575	0.16674	0.188965	0.263128	0.094843	0.133854	0.177668	0.159278	0.109327	0.163815	0.189229	0.300673	12	32	38	52	19	26	35	37	22	32	42	60
ENSMUSG00000001348	chr9	22126727	22135711	-	Acp5	11433	ENSMUST00000069330;ENSMUST00000115315;ENSMUST00000217643;ENSMUST00000216684	GO:0001503(ossification);GO:0003993(acid phosphatase activity);GO:0005764(lysosome);GO:0008198(ferrous iron binding);GO:0008199(ferric iron binding);GO:0016311(dephosphorylation);GO:0016787(hydrolase activity);GO:0032496(response to lipopolysaccharide);GO:0032691(negative regulation of interleukin-1 beta production);GO:0032695(negative regulation of interleukin-12 production);GO:0032720(negative …	00740(Riboflavin metabolism);04142(Lysosome);04380(Osteoclast differentiation);05323(Rheumatoid arthritis);05323(Rheumatoid arthritis)	NA	NA	NA	acid phosphatase 5, tartrate resistant [Source:MGI Symbol;Acc:MGI:87883]	protein_coding;processed_transcript	R_MMU_196854(Metabolism_of_vitamins_and_cofactors);R_MMU_1430728(Metabolism);R_MMU_196849(Metabolism_of_water_soluble_vitamins_and_cofactors);R_MMU_196843(Vitamin_B2_(riboflavin)_metabolism)	0.508053	0.39997	0.127911	0.448068	0.565809	0.423252	0.405726	0.544925	0.355408	0.341789	0.0673119	0.160457	69	55	19	67	80	60	59	93	52	49	11	24
ENSMUSG00000001349	chr9	22099216	22109630	+	Cnn1	12797	ENSMUST00000214601;ENSMUST00000001384;ENSMUST00000216872;ENSMUST00000216141	GO:0003779(actin binding);GO:0005515(protein binding);GO:0005516(calmodulin binding);GO:0005856(cytoskeleton);GO:0031032(actomyosin structure organization);GO:1904706(negative regulation of vascular smooth muscle cell proliferation);GO:1904706(negative regulation of vascular smooth muscle cell proliferation)	NA	NA	NA	NA	calponin 1 [Source:MGI Symbol;Acc:MGI:104979]	protein_coding;processed_transcript	NA	14.9782	15.491	14.6063	12.5031	14.8773	16.6609	14.0545	9.62146	17.485	15.1156	13.6299	7.44002	2741	2872	2864	2431	2819	3134	2692	2200	3399	2907	2934	1463
ENSMUSG00000001366	chr9	78081499	78109065	-	Fbxo9	71538	ENSMUST00000085311;ENSMUST00000001402;ENSMUST00000159453;ENSMUST00000162451;ENSMUST00000162310;ENSMUST00000159099	GO:0005515(protein binding);GO:0005737(cytoplasm);GO:0016567(protein ubiquitination);GO:0019005(SCF ubiquitin ligase complex);GO:0031146(SCF-dependent proteasomal ubiquitin-dependent protein catabolic process);GO:0032006(regulation of TOR signaling);GO:0045087(innate immune response);GO:0045444(fat cell differentiation);GO:0045444(fat cell differentiation)	NA	K10295	NA	NA	f-box protein 9 [Source:MGI Symbol;Acc:MGI:1918788]	protein_coding;retained_intron	R_MMU_8951664(Neddylation);R_MMU_597592(Post_translational_protein_modification);R_MMU_392499(Metabolism_of_proteins);R_MMU_168256(Immune_System);R_MMU_983168(Antigen_processing:_Ubiquitination_&_Proteasome_degradation);R_MMU_1280218(Adaptive_Immune_System);R_MMU_983169(Class_I_MHC_mediated_antigen_processing_&_presentation)	1.82155	1.87862	1.82248	1.58751	2.15936	2.00905	1.49406	1.60967	1.83745	1.76635	1.94736	1.93488	381	397	407	352	466	430	327	420	409	387	478	434
ENSMUSG00000001376	chr6	3498382	3603531	+	Vps50	73288	ENSMUST00000001412;ENSMUST00000170873;ENSMUST00000164052;ENSMUST00000184780;ENSMUST00000183935;ENSMUST00000184461;ENSMUST00000184959	GO:0000149(SNARE binding);GO:0005768(endosome);GO:0005829(cytosol);GO:0015031(protein transport);GO:0016020(membrane);GO:0032456(endocytic recycling);GO:0042147(retrograde transport, endosome to Golgi);GO:0048471(perinuclear region of cytoplasm);GO:0055037(recycling endosome);GO:1990745(EARP complex);GO:1990745(EARP complex)	NA	K23288	NA	NA	VPS50 EARP/GARPII complex subunit [Source:MGI Symbol;Acc:MGI:1920538]	protein_coding;retained_intron;processed_transcript	NA	0.250709	0.221147	0.231546	0.236756	0.297014	0.315197	0.293318	0.278667	0.185827	0.239592	0.25216	0.390612	184	164	183	184	226	236	225	255	144	185	217	306
ENSMUSG00000001380	chr18	36766528	36783205	-	Hars	15115	ENSMUST00000001416;ENSMUST00000236395;ENSMUST00000235863	GO:0000166(nucleotide binding);GO:0004812(aminoacyl-tRNA ligase activity);GO:0004821(histidine-tRNA ligase activity);GO:0005524(ATP binding);GO:0005737(cytoplasm);GO:0005739(mitochondrion);GO:0005829(cytosol);GO:0006412(translation);GO:0006418(tRNA aminoacylation for protein translation);GO:0006427(histidyl-tRNA aminoacylation);GO:0016874(ligase activity);GO:0032543(mitochondrial translation);GO:…	00970(Aminoacyl-tRNA biosynthesis);00970(Aminoacyl-tRNA biosynthesis)	K01892	EC:6.1.1.21	NA	histidyl-tRNA synthetase [Source:MGI Symbol;Acc:MGI:108087]	protein_coding;retained_intron;nonsense_mediated_decay	NA	33.2341	31.3936	32.3254	37.5566	31.3126	30.1183	34.2959	39.7358	29.7123	31.5783	33.6448	41.3488	5436	5204	5668	6525	5303	5065	5872	8123	5164	5430	6476	7261
ENSMUSG00000001383	chr18	36793876	36799666	+	Zmat2	66492	ENSMUST00000001419;ENSMUST00000235399	GO:0000398(mRNA splicing, via spliceosome);GO:0003676(nucleic acid binding);GO:0003677(DNA binding);GO:0005634(nucleus);GO:0005681(spliceosomal complex);GO:0006397(mRNA processing);GO:0008270(zinc ion binding);GO:0008380(RNA splicing);GO:0046540(U4/U6 x U5 tri-snRNP complex);GO:0046872(metal ion binding);GO:0071005(U2-type precatalytic spliceosome);GO:0071005(U2-type precatalytic spliceosome)	03040(Spliceosome);03040(Spliceosome)	K12848	NA	NA	zinc finger, matrin type 2 [Source:MGI Symbol;Acc:MGI:1913742]	protein_coding;retained_intron	NA	24.9601	22.8056	26.7827	27.3154	23.662	24.1389	24.9914	28.1605	24.3179	25.3507	23.3401	28.8282	4325	4004	4974	5027	4245	4300	4534	6098	4478	4617	4759	5363
ENSMUSG00000001403	chr2	164769898	164778822	+	Ube2c	68612	ENSMUST00000088248;ENSMUST00000001439	GO:0000151(ubiquitin ligase complex);GO:0000166(nucleotide binding);GO:0000209(protein polyubiquitination);GO:0004842(ubiquitin-protein transferase activity);GO:0005524(ATP binding);GO:0005634(nucleus);GO:0005680(anaphase-promoting complex);GO:0005829(cytosol);GO:0005886(plasma membrane);GO:0006511(ubiquitin-dependent protein catabolic process);GO:0007049(cell cycle);GO:0010458(exit from mitosis)…	04120(Ubiquitin mediated proteolysis);04120(Ubiquitin mediated proteolysis)	K06688	EC:2.3.2.23	NA	ubiquitin-conjugating enzyme E2C [Source:MGI Symbol;Acc:MGI:1915862]	protein_coding	R_MMU_2559582(Senescence_Associated_Secretory_Phenotype_(SASP));R_MMU_8852135(Protein_ubiquitination);R_MMU_69620(Cell_Cycle_Checkpoints);R_MMU_2559583(Cellular_Senescence);R_MMU_174084(Autodegradation_of_Cdh1_by_Cdh1:APC/C);R_MMU_176407(Conversion_from_APC/C:Cdc20_to_APC/C:Cdh1_in_late_anaphase);R_MMU_2262752(Cellular_responses_to_stress);R_MMU_176814(Activation_of_APC/C_and_APC/C:Cdc20_mediated…	44.5392	48.6861	44.6643	53.2745	37.2301	35.0213	37.693	48.5899	44.9671	45.9509	45.5759	66.6961	7741	8574	8319	9835	6699	6257	6858	10553	8305	8395	9321	12444
ENSMUSG00000001415	chr3	88336260	88362338	+	Smg5	229512	ENSMUST00000001451;ENSMUST00000192057;ENSMUST00000193007;ENSMUST00000192009;ENSMUST00000193097;ENSMUST00000192377;ENSMUST00000193224;ENSMUST00000194359	GO:0000184(nuclear-transcribed mRNA catabolic process, nonsense-mediated decay);GO:0005515(protein binding);GO:0005634(nucleus);GO:0005697(telomerase holoenzyme complex);GO:0005737(cytoplasm);GO:0007004(telomere maintenance via telomerase);GO:0031625(ubiquitin protein ligase binding);GO:0032204(regulation of telomere maintenance);GO:0032210(regulation of telomere maintenance via telomerase);GO:00…	03015(mRNA surveillance pathway);03015(mRNA surveillance pathway)	K11125	NA	NA	Smg-5 homolog, nonsense mediated mRNA decay factor (C. elegans) [Source:MGI Symbol;Acc:MGI:2447364]	protein_coding;retained_intron;processed_transcript;nonsense_mediated_decay	R_MMU_975957(Nonsense_Mediated_Decay_(NMD)_enhanced_by_the_Exon_Junction_Complex_(EJC));R_MMU_927802(Nonsense_Mediated_Decay_(NMD));R_MMU_8953854(Metabolism_of_RNA)	26.8074	28.4488	29.5132	29.8785	25.8626	27.8309	28.0122	29.3806	25.4165	25.8821	26.4367	29.0913	12466	13405	14709	14758	12452	13306	13636	17075	12559	12652	14466	14523
ENSMUSG00000001416	chr3	88297116	88321767	+	Cct3	12462	ENSMUST00000001452;ENSMUST00000193666;ENSMUST00000167000;ENSMUST00000164783;ENSMUST00000167718;ENSMUST00000164166;ENSMUST00000168062;ENSMUST00000164122;ENSMUST00000168971	GO:0000166(nucleotide binding);GO:0002199(zona pellucida receptor complex);GO:0005515(protein binding);GO:0005524(ATP binding);GO:0005737(cytoplasm);GO:0005829(cytosol);GO:0005832(chaperonin-containing T-complex);GO:0005874(microtubule);GO:0005886(plasma membrane);GO:0006457(protein folding);GO:0007339(binding of sperm to zona pellucida);GO:0032212(positive regulation of telomere maintenance via …	NA	K09495	NA	NA	chaperonin containing Tcp1, subunit 3 (gamma) [Source:MGI Symbol;Acc:MGI:104708]	protein_coding;retained_intron	R_MMU_5620922(BBSome_mediated_cargo_targeting_to_cilium);R_MMU_5620920(Cargo_trafficking_to_the_periciliary_membrane);R_MMU_5617833(Cilium_Assembly);R_MMU_390471(Association_of_TriC/CCT_with_target_proteins_during_biosynthesis);R_MMU_391251(Protein_folding);R_MMU_392499(Metabolism_of_proteins);R_MMU_390466(Chaperonin_mediated_protein_folding);R_MMU_6814122(Cooperation_of_PDCL_(PhLP1)_and_TRiC/CCT…	25.5756	25.8705	27.4042	30.054	25.8648	25.5568	27.2204	32.6316	22.845	23.6653	24.2702	32.7337	10893	11164	12509	13596	11406	11190	12135	17366	10338	10594	12162	14966
ENSMUSG00000001418	chr3	88325023	88331313	+	Glmp	56700	ENSMUST00000177005;ENSMUST00000193646;ENSMUST00000153716;ENSMUST00000152801;ENSMUST00000131666;ENSMUST00000176425;ENSMUST00000140039;ENSMUST00000154381	GO:0000976(transcription regulatory region sequence-specific DNA binding);GO:0003700(DNA-binding transcription factor activity);GO:0005634(nucleus);GO:0005764(lysosome);GO:0005765(lysosomal membrane);GO:0005829(cytosol);GO:0016020(membrane);GO:0016021(integral component of membrane);GO:0045944(positive regulation of transcription by RNA polymerase II);GO:0045944(positive regulation of transcripti…	NA	NA	NA	NCU-G1	glycosylated lysosomal membrane protein [Source:MGI Symbol;Acc:MGI:1913318]	protein_coding;retained_intron;nonsense_mediated_decay	NA	18.3542	18.3083	18.589	18.4185	15.6916	16.9047	16.2306	16.9187	18.2648	17.9332	17.9594	16.9232	7722	7802	8379	8230	6834	7311	7147	8893	8163	7929	8890	7642
ENSMUSG00000001419	chr3	88142372	88172086	+	Mef2d	17261	ENSMUST00000001455;ENSMUST00000119251;ENSMUST00000107558;ENSMUST00000107559;ENSMUST00000140927;ENSMUST00000139153;ENSMUST00000152861	GO:0000976(transcription regulatory region sequence-specific DNA binding);GO:0000977(RNA polymerase II regulatory region sequence-specific DNA binding);GO:0000978(RNA polymerase II cis-regulatory region sequence-specific DNA binding);GO:0000981(DNA-binding transcription factor activity, RNA polymerase II-specific);GO:0001228(DNA-binding transcription activator activity, RNA polymerase II-specific…	04022(cGMP-PKG signaling pathway);04371(Apelin signaling pathway);04928(Parathyroid hormone synthesis, secretion and action);04928(Parathyroid hormone synthesis, secretion and action)	K09262	NA	SRF	myocyte enhancer factor 2D [Source:MGI Symbol;Acc:MGI:99533]	protein_coding;retained_intron;processed_transcript	R_MMU_525793(Myogenesis);R_MMU_1266738(Developmental_Biology)	24.9815	26.4844	28.2935	27.2035	26.0715	27.0422	27.154	26.8396	25.7132	26.1021	27.3561	27.1641	9997	10738	12135	11562	10801	11125	11375	13420	10934	10979	12880	11671
ENSMUSG00000001420	chr3	88328655	88336148	-	Tmem79	71913	ENSMUST00000001456;ENSMUST00000107553;ENSMUST00000107552;ENSMUST00000193872	GO:0002070(epithelial cell maturation);GO:0005737(cytoplasm);GO:0005764(lysosome);GO:0005765(lysosomal membrane);GO:0005794(Golgi apparatus);GO:0016020(membrane);GO:0016021(integral component of membrane);GO:0031069(hair follicle morphogenesis);GO:0032588(trans-Golgi network membrane);GO:0042335(cuticle development);GO:0042802(identical protein binding);GO:0045055(regulated exocytosis);GO:0045684…	NA	NA	NA	NA	transmembrane protein 79 [Source:MGI Symbol;Acc:MGI:1919163]	protein_coding	NA	0.889552	0.788092	0.906294	1.00331	0.760805	0.680877	0.583393	0.853527	0.494099	0.50986	0.867326	1.0556	174	157	191	208	154	138	120	209	103	106	200	223
ENSMUSG00000001424	chr6	28475139	28935162	+	Snd1	56463	ENSMUST00000164915;ENSMUST00000001460;ENSMUST00000183161;ENSMUST00000163772;ENSMUST00000166136;ENSMUST00000165151	GO:0003676(nucleic acid binding);GO:0003723(RNA binding);GO:0004518(nuclease activity);GO:0004519(endonuclease activity);GO:0004521(endoribonuclease activity);GO:0005515(protein binding);GO:0005634(nucleus);GO:0005737(cytoplasm);GO:0005739(mitochondrion);GO:0005829(cytosol);GO:0006401(RNA catabolic process);GO:0010564(regulation of cell cycle process);GO:0010587(miRNA catabolic process);GO:001644…	05203(Viral carcinogenesis);05203(Viral carcinogenesis)	K15979	NA	NA	staphylococcal nuclease and tudor domain containing 1 [Source:MGI Symbol;Acc:MGI:1929266]	nonsense_mediated_decay;protein_coding;retained_intron;processed_transcript	NA	25.3751	27.5618	27.5458	27.2798	25.9455	27.0942	26.1762	26.016	24.7005	25.7873	26.5515	27.8501	16550	18215	19255	18898	17520	18168	17873	21207	17117	17680	20378	19502
ENSMUSG00000001435	chr10	77052178	77166548	-	Col18a1	12822	ENSMUST00000081654;ENSMUST00000105409;ENSMUST00000072755;ENSMUST00000218407;ENSMUST00000156009	GO:0001525(angiogenesis);GO:0001886(endothelial cell morphogenesis);GO:0005201(extracellular matrix structural constituent);GO:0005515(protein binding);GO:0005576(extracellular region);GO:0005581(collagen trimer);GO:0005604(basement membrane);GO:0005615(extracellular space);GO:0007155(cell adhesion);GO:0008284(positive regulation of cell population proliferation);GO:0030020(extracellular matrix s…	04974(Protein digestion and absorption);04974(Protein digestion and absorption)	K06823	NA	NA	collagen, type XVIII, alpha 1 [Source:MGI Symbol;Acc:MGI:88451]	protein_coding	R_MMU_1650814(Collagen_biosynthesis_and_modifying_enzymes);R_MMU_1442490(Collagen_degradation);R_MMU_2022090(Assembly_of_collagen_fibrils_and_other_multimeric_structures);R_MMU_3000157(Laminin_interactions);R_MMU_8948216(Collagen_chain_trimerization);R_MMU_1474244(Extracellular_matrix_organization);R_MMU_1474228(Degradation_of_the_extracellular_matrix);R_MMU_1592389(Activation_of_Matrix_Metallopr…	32.462	33.144	34.5147	32.4473	29.4744	32.3999	30.3938	28.0785	31.4826	33.2494	34	30.8776	15237	15762	17360	16175	14321	15634	14933	16470	15700	16404	18777	15559
ENSMUSG00000001436	chr10	77032241	77050431	+	Slc19a1	20509	ENSMUST00000144234;ENSMUST00000105410;ENSMUST00000136925;ENSMUST00000132984;ENSMUST00000127249;ENSMUST00000131031	GO:0005542(folic acid binding);GO:0005886(plasma membrane);GO:0005887(integral component of plasma membrane);GO:0007565(female pregnancy);GO:0008514(organic anion transmembrane transporter activity);GO:0008517(folic acid transmembrane transporter activity);GO:0008518(folate:anion antiporter activity);GO:0015297(antiporter activity);GO:0015350(methotrexate transmembrane transporter activity);GO:00…	01523(Antifolate resistance);04977(Vitamin digestion and absorption);04977(Vitamin digestion and absorption)	K14609	NA	NA	solute carrier family 19 (folate transporter), member 1 [Source:MGI Symbol;Acc:MGI:103182]	protein_coding;retained_intron	R_MMU_196854(Metabolism_of_vitamins_and_cofactors);R_MMU_1430728(Metabolism);R_MMU_196849(Metabolism_of_water_soluble_vitamins_and_cofactors);R_MMU_196757(Metabolism_of_folate_and_pterines)	15.9861	17.4276	17.6489	15.8664	17.0922	18.2521	17.9055	16.3775	17.3184	16.3178	17.739	16.177	4965	5483	5874	5234	5495	5827	5821	6355	5714	5326	6482	5393
ENSMUSG00000001440	chr11	97159714	97187881	-	Kpnb1	16211	ENSMUST00000001479;ENSMUST00000132633;ENSMUST00000153727	GO:0005515(protein binding);GO:0005634(nucleus);GO:0005635(nuclear envelope);GO:0005643(nuclear pore);GO:0005654(nucleoplasm);GO:0005737(cytoplasm);GO:0005829(cytosol);GO:0006606(protein import into nucleus);GO:0006610(ribosomal protein import into nucleus);GO:0006886(intracellular protein transport);GO:0007079(mitotic chromosome movement towards spindle pole);GO:0007080(mitotic metaphase plate c…	03013(RNA transport);03013(RNA transport)	K14293	NA	NA	karyopherin (importin) beta 1 [Source:MGI Symbol;Acc:MGI:107532]	protein_coding;retained_intron	R_MMU_5357801(Programmed_Cell_Death);R_MMU_556833(Metabolism_of_lipids);R_MMU_1430728(Metabolism);R_MMU_2995383(Initiation_of_Nuclear_Envelope_(NE)_Reformation);R_MMU_75153(Apoptotic_execution_phase);R_MMU_1640170(Cell_Cycle);R_MMU_69278(Cell_Cycle,_Mitotic);R_MMU_2995410(Nuclear_Envelope_(NE)_Reassembly);R_MMU_168256(Immune_System);R_MMU_8957322(Metabolism_of_steroids);R_MMU_1280215(Cytokine_Sig…	31.2257	30.0772	29.8576	32.0464	37.9661	33.8367	30.5613	33.6625	34.8266	33.6504	36.837	37.3932	13755	13424	14096	14995	17315	15324	14092	18532	16302	15581	19093	17684
ENSMUSG00000001441	chr11	97205842	97280570	-	Npepps	19155	ENSMUST00000167806;ENSMUST00000001480;ENSMUST00000107608;ENSMUST00000165489;ENSMUST00000171320;ENSMUST00000170506;ENSMUST00000133907;ENSMUST00000109294;ENSMUST00000147287;ENSMUST00000152820;ENSMUST00000154372;ENSMUST00000146833;ENSMUST00000154917;ENSMUST00000163950;ENSMUST00000152546	GO:0004177(aminopeptidase activity);GO:0005634(nucleus);GO:0005737(cytoplasm);GO:0005829(cytosol);GO:0006508(proteolysis);GO:0008233(peptidase activity);GO:0008237(metallopeptidase activity);GO:0008270(zinc ion binding);GO:0016787(hydrolase activity);GO:0042277(peptide binding);GO:0043171(peptide catabolic process);GO:0046872(metal ion binding);GO:0070006(metalloaminopeptidase activity);GO:007145…	NA	K08776	EC:3.4.11.-	NA	aminopeptidase puromycin sensitive [Source:MGI Symbol;Acc:MGI:1101358]	protein_coding;retained_intron;processed_transcript;nonsense_mediated_decay	R_MMU_168256(Immune_System);R_MMU_983168(Antigen_processing:_Ubiquitination_&_Proteasome_degradation);R_MMU_1280218(Adaptive_Immune_System);R_MMU_983169(Class_I_MHC_mediated_antigen_processing_&_presentation)	8.80805	9.04866	8.16765	8.27731	9.53602	9.19776	7.60377	8.08692	10.1891	9.54333	9.80441	9.76754	4252	4422	4226	4240	4764	4562	3843	4876	5223	4837	5564	5060
ENSMUSG00000001444	chr11	97098071	97115331	-	Tbx21	57765	ENSMUST00000001484	GO:0000122(negative regulation of transcription by RNA polymerase II);GO:0000976(transcription regulatory region sequence-specific DNA binding);GO:0000977(RNA polymerase II regulatory region sequence-specific DNA binding);GO:0001102(RNA polymerase II activating transcription factor binding);GO:0001227(DNA-binding transcription repressor activity, RNA polymerase II-specific);GO:0001228(DNA-binding…	04658(Th1 and Th2 cell differentiation);04659(Th17 cell differentiation);05321(Inflammatory bowel disease (IBD))	K10166	NA	T-box	T-box 21 [Source:MGI Symbol;Acc:MGI:1888984]	protein_coding	NA	0.328415	0.309724	0.604116	0.349054	0.149857	0.185382	0.39262	0.141083	0.134767	0.311441	0.152975	0.502989	55	53	108	62	26	32	69	30	24	55	30	90
ENSMUSG00000001445	chr11	97041560	97049213	+	Mrpl10	107732	ENSMUST00000001485	GO:0003735(structural constituent of ribosome);GO:0005654(nucleoplasm);GO:0005739(mitochondrion);GO:0005762(mitochondrial large ribosomal subunit);GO:0005840(ribosome);GO:0006412(translation);GO:0015934(large ribosomal subunit);GO:0042254(ribosome biogenesis);GO:1990904(ribonucleoprotein complex)	03010(Ribosome)	K02864	NA	NA	mitochondrial ribosomal protein L10 [Source:MGI Symbol;Acc:MGI:1333801]	protein_coding	R_MMU_5368287(Mitochondrial_translation);R_MMU_5389840(Mitochondrial_translation_elongation);R_MMU_72766(Translation);R_MMU_392499(Metabolism_of_proteins);R_MMU_5419276(Mitochondrial_translation_termination)	57.5688	59.508	64.703	71.6467	56.7112	54.9301	58.8061	73.7856	54.1104	57.8929	60.7585	81.0387	6573	6884	7917	8688	6703	6447	7028	10527	6564	6948	8162	9933
ENSMUSG00000001467	chr5	4081145	4104746	-	Cyp51	13121	ENSMUST00000001507;ENSMUST00000151539;ENSMUST00000199909	GO:0004497(monooxygenase activity);GO:0005506(iron ion binding);GO:0005783(endoplasmic reticulum);GO:0005789(endoplasmic reticulum membrane);GO:0006629(lipid metabolic process);GO:0006694(steroid biosynthetic process);GO:0006695(cholesterol biosynthetic process);GO:0008202(steroid metabolic process);GO:0008203(cholesterol metabolic process);GO:0008398(sterol 14-demethylase activity);GO:0016020(me…	00100(Steroid biosynthesis);00100(Steroid biosynthesis)	K05917	EC:1.14.14.154	NA	cytochrome P450, family 51 [Source:MGI Symbol;Acc:MGI:106040]	protein_coding;retained_intron	R_MMU_211897(Cytochrome_P450_arranged_by_substrate_type);R_MMU_556833(Metabolism_of_lipids);R_MMU_1430728(Metabolism);R_MMU_211976(Endogenous_sterols);R_MMU_191273(Cholesterol_biosynthesis);R_MMU_211945(Phase_I_Functionalization_of_compounds);R_MMU_8957322(Metabolism_of_steroids);R_MMU_211859(Biological_oxidations)	7.26507	6.9134	7.1053	7.40592	8.06228	7.10923	6.605	7.61098	7.67122	7.90723	8.37321	9.57883	2146	2069	2249	2323	2465	2158	2042	2808	2407	2455	2909	3035
ENSMUSG00000001472	chr8	123373753	123403835	+	Tcf25	66855	ENSMUST00000212571;ENSMUST00000212470;ENSMUST00000108840;ENSMUST00000057934;ENSMUST00000211932;ENSMUST00000212569;ENSMUST00000212498;ENSMUST00000211964;ENSMUST00000212741;ENSMUST00000212880;ENSMUST00000212996	GO:0000122(negative regulation of transcription by RNA polymerase II);GO:0003677(DNA binding);GO:0003700(DNA-binding transcription factor activity);GO:0005515(protein binding);GO:0005634(nucleus);GO:0005634(nucleus)	NA	NA	NA	Others	transcription factor 25 (basic helix-loop-helix) [Source:MGI Symbol;Acc:MGI:1914105]	protein_coding;processed_transcript	NA	81.1867	85.6839	82.3652	71.43	80.0838	85.2787	76.2032	74.2768	91.2311	86.884	81.9633	62.3803	29252	31282	31807	27340	29876	31590	28742	33448	34928	32906	34750	24133
ENSMUSG00000001473	chr18	67390717	67402749	+	Tubb6	67951	ENSMUST00000001513;ENSMUST00000236667	GO:0000166(nucleotide binding);GO:0000226(microtubule cytoskeleton organization);GO:0000278(mitotic cell cycle);GO:0003924(GTPase activity);GO:0005200(structural constituent of cytoskeleton);GO:0005525(GTP binding);GO:0005737(cytoplasm);GO:0005856(cytoskeleton);GO:0005874(microtubule);GO:0007010(cytoskeleton organization);GO:0007017(microtubule-based process);GO:0007017(microtubule-based process)	04145(Phagosome);04540(Gap junction);04540(Gap junction)	K07375	NA	NA	tubulin, beta 6 class V [Source:MGI Symbol;Acc:MGI:1915201]	protein_coding;retained_intron	R_MMU_157858(Gap_junction_trafficking_and_regulation);R_MMU_8852276(The_role_of_GTSE1_in_G2/M_progression_after_G2_checkpoint);R_MMU_9663891(Selective_autophagy);R_MMU_5653656(Vesicle_mediated_transport);R_MMU_373760(L1CAM_interactions);R_MMU_199977(ER_to_Golgi_Anterograde_Transport);R_MMU_5358351(Signaling_by_Hedgehog);R_MMU_5626467(RHO_GTPases_activate_IQGAPs);R_MMU_109582(Hemostasis);R_MMU_226…	295.369	300.942	308.818	308.419	293.864	306.832	319.46	350.246	295.11	289.47	294.646	315.515	48112	49669	53911	53361	49557	51382	54472	71297	51077	49563	56474	55176
ENSMUSG00000001482	chr8	123423527	123463270	+	Def8	23854	ENSMUST00000093049;ENSMUST00000001522;ENSMUST00000065534;ENSMUST00000124741;ENSMUST00000108832;ENSMUST00000108830;ENSMUST00000212391	GO:0005515(protein binding);GO:0005575(cellular_component);GO:0032418(lysosome localization);GO:0035556(intracellular signal transduction);GO:0045780(positive regulation of bone resorption);GO:0046872(metal ion binding);GO:1900029(positive regulation of ruffle assembly);GO:1900029(positive regulation of ruffle assembly)	NA	NA	NA	NA	differentially expressed in FDCP 8 [Source:MGI Symbol;Acc:MGI:1346331]	protein_coding	NA	12.9436	13.0808	12.7019	12.4861	9.68769	9.5948	10.8863	11.4974	11.6172	12.0475	12.1023	13.9662	3816	3906	4015	3911	2957	2909	3360	4235	3641	3733	4201	4420
ENSMUSG00000001493	chr11	101877510	101894374	-	Meox1	17285	ENSMUST00000057054	GO:0000978(RNA polymerase II cis-regulatory region sequence-specific DNA binding);GO:0000981(DNA-binding transcription factor activity, RNA polymerase II-specific);GO:0001228(DNA-binding transcription activator activity, RNA polymerase II-specific);GO:0001757(somite specification);GO:0003677(DNA binding);GO:0003682(chromatin binding);GO:0003700(DNA-binding transcription factor activity);GO:000563…	NA	K09322	NA	Homeobox	mesenchyme homeobox 1 [Source:MGI Symbol;Acc:MGI:103220]	protein_coding	NA	0.327457	0.178889	0.193582	0.259057	0.372531	0.171164	0.117433	0.205658	0.061688	0.103279	0.129257	0.202659	49	27	31	41	58	27	19	39	10	17	23	33
ENSMUSG00000001494	chr11	101962458	101967015	-	Sost	74499	ENSMUST00000001534	GO:0001503(ossification);GO:0005515(protein binding);GO:0005576(extracellular region);GO:0005615(extracellular space);GO:0005794(Golgi apparatus);GO:0008134(transcription factor binding);GO:0008201(heparin binding);GO:0009612(response to mechanical stimulus);GO:0016055(Wnt signaling pathway);GO:0030178(negative regulation of Wnt signaling pathway);GO:0030279(negative regulation of ossification);G…	04310(Wnt signaling pathway);04928(Parathyroid hormone synthesis, secretion and action)	K16834	NA	NA	sclerostin [Source:MGI Symbol;Acc:MGI:1921749]	protein_coding	R_MMU_3772470(Negative_regulation_of_TCF_dependent_signaling_by_WNT_ligand_antagonists);R_MMU_201681(TCF_dependent_signaling_in_response_to_WNT);R_MMU_195721(Signaling_by_WNT);R_MMU_162582(Signal_Transduction)	0.124655	0.023157	0.145232	0.080725	0.055213	0.051186	0.080248	0.060883	0.090961	0	0.048907	0.098661	18	4	22	12	8	8	12	11	14	0	8	15
ENSMUSG00000001497	chr12	56691767	56712822	+	Pax9	18511	ENSMUST00000152848	GO:0000977(RNA polymerase II regulatory region sequence-specific DNA binding);GO:0001228(DNA-binding transcription activator activity, RNA polymerase II-specific);GO:0003677(DNA binding);GO:0003700(DNA-binding transcription factor activity);GO:0005634(nucleus);GO:0005667(transcription factor complex);GO:0006355(regulation of transcription, DNA-templated);GO:0007275(multicellular organism developm…	NA	K09382	NA	PAX	paired box 9 [Source:MGI Symbol;Acc:MGI:97493]	retained_intron	NA	0	0.0115651	0	0	0	0	0	0	0	0	0	0	0	4	0	0	0	0	0	0	0	0	0	0
ENSMUSG00000001504	chr13	72628820	72634198	+	Irx2	16372	ENSMUST00000074372;ENSMUST00000163393	GO:0000122(negative regulation of transcription by RNA polymerase II);GO:0000981(DNA-binding transcription factor activity, RNA polymerase II-specific);GO:0001227(DNA-binding transcription repressor activity, RNA polymerase II-specific);GO:0001656(metanephros development);GO:0003677(DNA binding);GO:0005634(nucleus);GO:0006355(regulation of transcription, DNA-templated);GO:0006357(regulation of tr…	NA	NA	NA	Homeobox	Iroquois homeobox 2 [Source:MGI Symbol;Acc:MGI:1197526]	protein_coding;retained_intron	NA	0.107524	0.124416	0.058529	0.121947	0.100863	0.0468249	0.0571349	0	0.0904945	0.0475315	0.059972	0.0930755	24	28	14	29	23	12	14	0	22	11	17	22
ENSMUSG00000001506	chr11	94936224	94953042	+	Col1a1	12842	ENSMUST00000001547;ENSMUST00000139974;ENSMUST00000148593;ENSMUST00000148046	GO:0001501(skeletal system development);GO:0001503(ossification);GO:0001568(blood vessel development);GO:0001649(osteoblast differentiation);GO:0001957(intramembranous ossification);GO:0001958(endochondral ossification);GO:0002020(protease binding);GO:0005201(extracellular matrix structural constituent);GO:0005515(protein binding);GO:0005576(extracellular region);GO:0005581(collagen trimer);GO:00…	04151(PI3K-Akt signaling pathway);04510(Focal adhesion);04512(ECM-receptor interaction);04611(Platelet activation);04926(Relaxin signaling pathway);04933(AGE-RAGE signaling pathway in diabetic complications);04974(Protein digestion and absorption);05146(Amoebiasis);05165(Human papillomavirus infection);05205(Proteoglycans in cancer);05205(Proteoglycans in cancer)	K06236	NA	NA	collagen, type I, alpha 1 [Source:MGI Symbol;Acc:MGI:88467]	protein_coding;processed_transcript;retained_intron	R_MMU_1650814(Collagen_biosynthesis_and_modifying_enzymes);R_MMU_3000171(Non_integrin_membrane_ECM_interactions);R_MMU_114604(GPVI_mediated_activation_cascade);R_MMU_76009(Platelet_Aggregation_(Plug_Formation));R_MMU_1442490(Collagen_degradation);R_MMU_8875878(MET_promotes_cell_motility);R_MMU_430116(GP1b_IX_V_activation_signalling);R_MMU_109582(Hemostasis);R_MMU_2022090(Assembly_of_collagen_fibr…	647.715	699.652	710.777	592.452	665.069	719.322	635.159	487.307	691.04	723.188	665.338	507.489	284127	310972	334155	276041	302039	324399	291664	267145	322102	333463	343425	239001
ENSMUSG00000001507	chr11	95044474	95076797	-	Itga3	16400	ENSMUST00000107739;ENSMUST00000001548;ENSMUST00000120375;ENSMUST00000141693;ENSMUST00000140342	GO:0001764(neuron migration);GO:0001968(fibronectin binding);GO:0002020(protease binding);GO:0005178(integrin binding);GO:0005515(protein binding);GO:0005518(collagen binding);GO:0005886(plasma membrane);GO:0007155(cell adhesion);GO:0007229(integrin-mediated signaling pathway);GO:0007507(heart development);GO:0007613(memory);GO:0008305(integrin complex);GO:0009897(external side of plasma membrane…	04151(PI3K-Akt signaling pathway);04510(Focal adhesion);04512(ECM-receptor interaction);04640(Hematopoietic cell lineage);04810(Regulation of actin cytoskeleton);05165(Human papillomavirus infection);05200(Pathways in cancer);05222(Small cell lung cancer);05410(Hypertrophic cardiomyopathy (HCM));05412(Arrhythmogenic right ventricular cardiomyopathy (ARVC));05414(Dilated cardiomyopathy (DCM));0541…	K06482	NA	NA	integrin alpha 3 [Source:MGI Symbol;Acc:MGI:96602]	protein_coding;retained_intron	R_MMU_8875878(MET_promotes_cell_motility);R_MMU_109582(Hemostasis);R_MMU_3000157(Laminin_interactions);R_MMU_1474244(Extracellular_matrix_organization);R_MMU_202733(Cell_surface_interactions_at_the_vascular_wall);R_MMU_9006934(Signaling_by_Receptor_Tyrosine_Kinases);R_MMU_6806834(Signaling_by_MET);R_MMU_162582(Signal_Transduction);R_MMU_210991(Basigin_interactions);R_MMU_216083(Integrin_cell_surf…	26.5251	26.7582	27.1671	28.3577	19.5239	19.0876	19.9512	20.783	23.2561	24.9539	25.5354	28.9548	10126	10349	11114	11498	7717	7492	7973	9916	9434	10013	11470	11867
ENSMUSG00000001508	chr11	94962791	94976327	-	Sgca	20391	ENSMUST00000103162;ENSMUST00000139855;ENSMUST00000100551;ENSMUST00000152042	GO:0005509(calcium ion binding);GO:0005737(cytoplasm);GO:0005856(cytoskeleton);GO:0005886(plasma membrane);GO:0005887(integral component of plasma membrane);GO:0005911(cell-cell junction);GO:0014894(response to denervation involved in regulation of muscle adaptation);GO:0016011(dystroglycan complex);GO:0016012(sarcoglycan complex);GO:0016020(membrane);GO:0016021(integral component of membrane);GO…	05410(Hypertrophic cardiomyopathy (HCM));05412(Arrhythmogenic right ventricular cardiomyopathy (ARVC));05414(Dilated cardiomyopathy (DCM));05416(Viral myocarditis);05416(Viral myocarditis)	K12565	NA	NA	sarcoglycan, alpha (dystrophin-associated glycoprotein) [Source:MGI Symbol;Acc:MGI:894698]	protein_coding	NA	0.966044	1.55099	1.57287	0.767271	0.991853	1.22242	1.22006	1.17067	1.25654	1.24843	1.41819	1.24632	114	183	197	96	120	147	149	170	158	154	195	157
ENSMUSG00000001510	chr11	95120119	95125296	+	Dlx3	13393	ENSMUST00000092768	GO:0000978(RNA polymerase II cis-regulatory region sequence-specific DNA binding);GO:0000981(DNA-binding transcription factor activity, RNA polymerase II-specific);GO:0001228(DNA-binding transcription activator activity, RNA polymerase II-specific);GO:0001568(blood vessel development);GO:0001890(placenta development);GO:0003677(DNA binding);GO:0003682(chromatin binding);GO:0003700(DNA-binding tra…	NA	K09315	NA	Homeobox	distal-less homeobox 3 [Source:MGI Symbol;Acc:MGI:94903]	protein_coding	NA	3.78413	3.77533	5.04521	4.02771	5.52517	5.20793	5.04082	6.67594	3.7884	4.21197	4.80193	3.81301	660	667	943	746	997	933	920	1454	702	772	985	714
ENSMUSG00000001517	chr6	128362967	128376146	+	Foxm1	14235	ENSMUST00000123988;ENSMUST00000073316;ENSMUST00000112148;ENSMUST00000203040;ENSMUST00000203258;ENSMUST00000125456;ENSMUST00000136395;ENSMUST00000153423	GO:0000086(G2/M transition of mitotic cell cycle);GO:0000122(negative regulation of transcription by RNA polymerase II);GO:0000977(RNA polymerase II regulatory region sequence-specific DNA binding);GO:0003677(DNA binding);GO:0003700(DNA-binding transcription factor activity);GO:0005634(nucleus);GO:0006355(regulation of transcription, DNA-templated);GO:0006978(DNA damage response, signal transduct…	04218(Cellular senescence);04218(Cellular senescence)	K09406	NA	Fork_head	forkhead box M1 [Source:MGI Symbol;Acc:MGI:1347487]	processed_transcript;protein_coding;retained_intron	R_MMU_1640170(Cell_Cycle);R_MMU_69278(Cell_Cycle,_Mitotic);R_MMU_453274(Mitotic_G2_G2/M_phases);R_MMU_69273(Cyclin_A/B1/B2_associated_events_during_G2/M_transition);R_MMU_69275(G2/M_Transition);R_MMU_156711(Polo_like_kinase_mediated_events)	15.0042	15.9901	17.4065	17.1659	13.1785	13.1035	13.9179	15.6731	14.4162	14.8117	15.3429	18.1778	5774	6233	7177	7015	5250	5184	5604	7536	5894	5991	6946	7509
ENSMUSG00000001518	chr6	128409444	128424931	-	Itfg2	101142	ENSMUST00000001559;ENSMUST00000203984;ENSMUST00000142615;ENSMUST00000204362;ENSMUST00000203195;ENSMUST00000203853;ENSMUST00000133994;ENSMUST00000204467	GO:0002314(germinal center B cell differentiation);GO:0003674(molecular_function);GO:0005515(protein binding);GO:0005654(nucleoplasm);GO:0005764(lysosome);GO:0005765(lysosomal membrane);GO:0005829(cytosol);GO:0016020(membrane);GO:0032006(regulation of TOR signaling);GO:0034198(cellular response to amino acid starvation);GO:0042149(cellular response to glucose starvation);GO:0140007(KICSTOR comple…	NA	K23296	NA	NA	integrin alpha FG-GAP repeat containing 2 [Source:MGI Symbol;Acc:MGI:1915450]	protein_coding;retained_intron;nonsense_mediated_decay	R_MMU_2262752(Cellular_responses_to_stress);R_MMU_9711097(Cellular_response_to_starvation);R_MMU_8953897(Cellular_responses_to_external_stimuli);R_MMU_9639288(Amino_acids_regulate_mTORC1)	6.69023	7.32594	7.33903	8.33318	6.14219	5.30806	7.00711	8.2192	5.83599	6.99058	6.92634	9.76302	3177	3524	3735	4202	3019	2593	3484	4876	2944	3489	3869	4975
ENSMUSG00000001520	chr6	128399296	128416427	+	Nrip2	60345	ENSMUST00000123867;ENSMUST00000147155;ENSMUST00000001561;ENSMUST00000120405;ENSMUST00000136631;ENSMUST00000204836	GO:0000122(negative regulation of transcription by RNA polymerase II);GO:0004190(aspartic-type endopeptidase activity);GO:0005515(protein binding);GO:0005634(nucleus);GO:0005737(cytoplasm);GO:0006508(proteolysis);GO:0007219(Notch signaling pathway);GO:0007219(Notch signaling pathway)	NA	K13215	NA	NA	nuclear receptor interacting protein 2 [Source:MGI Symbol;Acc:MGI:1891884]	protein_coding;nonsense_mediated_decay;retained_intron;non_stop_decay	NA	6.97398	7.0043	6.83166	5.96494	6.37748	6.38114	5.04195	4.76222	8.13502	7.20474	6.74647	4.6749	1752	1783	1841	1593	1660	1649	1328	1495	2172	1904	1995	1262
ENSMUSG00000001521	chr6	128321161	128355851	-	Tulp3	22158	ENSMUST00000001562;ENSMUST00000128708;ENSMUST00000138313;ENSMUST00000203625;ENSMUST00000157005	GO:0001664(G protein-coupled receptor binding);GO:0001841(neural tube formation);GO:0001843(neural tube closure);GO:0005576(extracellular region);GO:0005634(nucleus);GO:0005654(nucleoplasm);GO:0005730(nucleolus);GO:0005737(cytoplasm);GO:0005886(plasma membrane);GO:0005929(cilium);GO:0005930(axoneme);GO:0007275(multicellular organism development);GO:0007420(brain development);GO:0008277(regulation…	NA	NA	NA	Tub	tubby-like protein 3 [Source:MGI Symbol;Acc:MGI:1329045]	protein_coding;processed_transcript;retained_intron	R_MMU_5358351(Signaling_by_Hedgehog);R_MMU_5610787(Hedgehog_'off'_state);R_MMU_162582(Signal_Transduction)	10.7649	11.0393	11.3925	11.4042	9.17766	8.93722	9.1054	11.1027	9.53733	10.3955	10.2629	13.105	6724	6986	7627	7566	5934	5739	5953	8666	6330	6825	7541	8788
ENSMUSG00000001524	chr17	35667730	35673739	-	Gtf2h4	14885	ENSMUST00000001565;ENSMUST00000162927;ENSMUST00000160535;ENSMUST00000160734;ENSMUST00000160752;ENSMUST00000162894;ENSMUST00000160039;ENSMUST00000162266;ENSMUST00000159671;ENSMUST00000162604;ENSMUST00000160711;ENSMUST00000159852	GO:0000438(core TFIIH complex portion of holo TFIIH complex);GO:0000439(transcription factor TFIIH core complex);GO:0001671(ATPase activator activity);GO:0003690(double-stranded DNA binding);GO:0005634(nucleus);GO:0005669(transcription factor TFIID complex);GO:0005675(transcription factor TFIIH holo complex);GO:0006281(DNA repair);GO:0006289(nucleotide-excision repair);GO:0006366(transcription by…	03022(Basal transcription factors);03420(Nucleotide excision repair);05203(Viral carcinogenesis);05203(Viral carcinogenesis)	K03144	NA	NA	general transcription factor II H, polypeptide 4 [Source:MGI Symbol;Acc:MGI:1338799]	protein_coding;retained_intron;nonsense_mediated_decay;processed_transcript	R_MMU_6782135(Dual_incision_in_TC_NER);R_MMU_674695(RNA_Polymerase_II_Pre_transcription_Events);R_MMU_6782210(Gap_filling_DNA_repair_synthesis_and_ligation_in_TC_NER);R_MMU_73863(RNA_Polymerase_I_Transcription_Termination);R_MMU_73857(RNA_Polymerase_II_Transcription);R_MMU_73854(RNA_Polymerase_I_Promoter_Clearance);R_MMU_73776(RNA_Polymerase_II_Promoter_Escape);R_MMU_73864(RNA_Polymerase_I_Transc…	9.20321	10.2551	9.68369	10.8735	10.0119	9.44232	9.38057	9.79949	8.94617	8.84301	9.1581	10.2213	2042	2304	2303	2561	2299	2155	2179	2718	2110	2063	2391	2433
ENSMUSG00000001525	chr17	35833921	35838306	-	Tubb5	22154	ENSMUST00000001566;ENSMUST00000173253;ENSMUST00000134978;ENSMUST00000156050	GO:0000166(nucleotide binding);GO:0000226(microtubule cytoskeleton organization);GO:0000278(mitotic cell cycle);GO:0003924(GTPase activity);GO:0005200(structural constituent of cytoskeleton);GO:0005525(GTP binding);GO:0005634(nucleus);GO:0005641(nuclear envelope lumen);GO:0005737(cytoplasm);GO:0005829(cytosol);GO:0005856(cytoskeleton);GO:0005874(microtubule);GO:0007010(cytoskeleton organization);…	04145(Phagosome);04540(Gap junction);04540(Gap junction)	K07375	NA	NA	tubulin, beta 5 class I [Source:MGI Symbol;Acc:MGI:107812]	protein_coding;retained_intron	R_MMU_380287(Centrosome_maturation);R_MMU_380259(Loss_of_Nlp_from_mitotic_centrosomes);R_MMU_2565942(Regulation_of_PLK1_Activity_at_G2/M_Transition);R_MMU_1640170(Cell_Cycle);R_MMU_5617833(Cilium_Assembly);R_MMU_380270(Recruitment_of_mitotic_centrosome_proteins_and_complexes);R_MMU_5620912(Anchoring_of_the_basal_body_to_the_plasma_membrane);R_MMU_380284(Loss_of_proteins_required_for_interphase_mi…	1260.1	1277.1	1230.81	1073.63	1105.53	1155.91	1037.33	965.533	1344.24	1222.19	1150.93	869.687	280211	287750	293332	253584	254518	264262	241472	268325	317628	285684	301154	207629
ENSMUSG00000001542	chr13	75706757	75772364	+	Ell2	192657	ENSMUST00000001583;ENSMUST00000221432;ENSMUST00000222564;ENSMUST00000221979	GO:0005634(nucleus);GO:0005654(nucleoplasm);GO:0006368(transcription elongation from RNA polymerase II promoter);GO:0008023(transcription elongation factor complex);GO:0032968(positive regulation of transcription elongation from RNA polymerase II promoter);GO:0042795(snRNA transcription by RNA polymerase II);GO:0042795(snRNA transcription by RNA polymerase II)	NA	K15183	NA	NA	elongation factor RNA polymerase II 2 [Source:MGI Symbol;Acc:MGI:2183438]	protein_coding;retained_intron	R_MMU_73857(RNA_Polymerase_II_Transcription);R_MMU_6807505(RNA_polymerase_II_transcribes_snRNA_genes);R_MMU_74160(Gene_expression_(Transcription))	0.256645	0.210924	0.267991	0.246518	0.25358	0.214216	0.155896	0.432089	0.198608	0.234385	0.259543	0.273706	169	142	190	174	174	147	109	356	141	163	202	195
ENSMUSG00000001552	chr11	100368958	100397749	-	Jup	16480	ENSMUST00000124659;ENSMUST00000001592;ENSMUST00000107403;ENSMUST00000152774;ENSMUST00000149798;ENSMUST00000155746	GO:0001954(positive regulation of cell-matrix adhesion);GO:0002159(desmosome assembly);GO:0003713(transcription coactivator activity);GO:0005198(structural molecule activity);GO:0005515(protein binding);GO:0005634(nucleus);GO:0005737(cytoplasm);GO:0005829(cytosol);GO:0005856(cytoskeleton);GO:0005882(intermediate filament);GO:0005886(plasma membrane);GO:0005911(cell-cell junction);GO:0005912(adher…	05200(Pathways in cancer);05202(Transcriptional misregulation in cancer);05221(Acute myeloid leukemia);05226(Gastric cancer);05412(Arrhythmogenic right ventricular cardiomyopathy (ARVC));05412(Arrhythmogenic right ventricular cardiomyopathy (ARVC))	K10056	NA	NA	junction plakoglobin [Source:MGI Symbol;Acc:MGI:96650]	processed_transcript;protein_coding	R_MMU_6805567(Keratinization);R_MMU_8980692(RHOA_GTPase_cycle);R_MMU_421270(Cell_cell_junction_organization);R_MMU_9012999(RHO_GTPase_cycle);R_MMU_4420097(VEGFA_VEGFR2_Pathway);R_MMU_9013106(RHOC_GTPase_cycle);R_MMU_9013026(RHOB_GTPase_cycle);R_MMU_446728(Cell_junction_organization);R_MMU_168256(Immune_System);R_MMU_9716542(Signaling_by_Rho_GTPases,_Miro_GTPases_and_RHOBTB3);R_MMU_9013148(CDC42_G…	9.10029	9.29221	9.88213	9.05297	7.46852	7.32162	6.59914	6.54969	9.61355	7.94481	8.24862	8.50571	3917	4052	4558	4140	3328	3241	2974	3524	4397	3596	4179	3931
ENSMUSG00000001555	chr11	100415697	100424824	+	Fkbp10	14230	ENSMUST00000001595;ENSMUST00000139084;ENSMUST00000125616	GO:0000413(protein peptidyl-prolyl isomerization);GO:0001701(in utero embryonic development);GO:0003755(peptidyl-prolyl cis-trans isomerase activity);GO:0005509(calcium ion binding);GO:0005515(protein binding);GO:0005528(FK506 binding);GO:0005758(mitochondrial intermembrane space);GO:0005783(endoplasmic reticulum);GO:0005788(endoplasmic reticulum lumen);GO:0016020(membrane);GO:0016853(isomerase a…	NA	K09575	EC:5.2.1.8	NA	FK506 binding protein 10 [Source:MGI Symbol;Acc:MGI:104769]	protein_coding;retained_intron	NA	67.5567	72.2944	73.14	71.2401	61.7028	64.0675	65.4549	67.3596	68.7959	69.9599	70.8901	74.2036	13254	14372	15379	14845	12533	12922	13442	16515	14341	14428	16365	15629
ENSMUSG00000001558	chr11	100441917	100457022	+	Klhl10	66720	ENSMUST00000001599;ENSMUST00000107395	GO:0000902(cell morphogenesis);GO:0005515(protein binding);GO:0005737(cytoplasm);GO:0007283(spermatogenesis);GO:0007286(spermatid development);GO:0008584(male gonad development);GO:0009566(fertilization);GO:0016567(protein ubiquitination);GO:0030154(cell differentiation);GO:0048808(male genitalia morphogenesis);GO:0048873(homeostasis of number of cells within a tissue);GO:0048873(homeostasis of n…	NA	K10448	NA	NA	kelch-like 10 [Source:MGI Symbol;Acc:MGI:2181067]	protein_coding	NA	0.0747727	0.209279	0.178125	0.247607	0.30512	0.336537	0.0911029	0.258531	0.238561	0.149916	0.22469	0.323048	11	31	28	39	46	51	14	47	38	24	39	52
ENSMUSG00000001566	chr5	29473034	29478470	-	Mnx1	15285	ENSMUST00000165512	GO:0000981(DNA-binding transcription factor activity, RNA polymerase II-specific);GO:0001764(neuron migration);GO:0003677(DNA binding);GO:0005634(nucleus);GO:0005654(nucleoplasm);GO:0005730(nucleolus);GO:0005829(cytosol);GO:0006355(regulation of transcription, DNA-templated);GO:0006357(regulation of transcription by RNA polymerase II);GO:0007417(central nervous system development);GO:0008045(moto…	04950(Maturity onset diabetes of the young)	K08025	NA	Homeobox	motor neuron and pancreas homeobox 1 [Source:MGI Symbol;Acc:MGI:109160]	protein_coding	NA	0	0	0	0	0	0.0210421	0	0	0	0	0	0	0	0	0	0	0	4	0	0	0	0	0	0
ENSMUSG00000001569	chr5	29434664	29457843	+	Nom1	433864	ENSMUST00000001611;ENSMUST00000146347	GO:0003723(RNA binding);GO:0005515(protein binding);GO:0005634(nucleus);GO:0005730(nucleolus);GO:0042274(ribosomal small subunit biogenesis);GO:0048820(hair follicle maturation);GO:0048820(hair follicle maturation)	NA	K17583	NA	NA	nucleolar protein with MIF4G domain 1 [Source:MGI Symbol;Acc:MGI:1861749]	protein_coding;retained_intron	NA	1.82291	1.90257	2.0835	2.06478	2.38198	2.24644	1.90397	2.44024	1.91556	2.20859	1.96942	2.04688	1125	1190	1378	1354	1522	1426	1231	1882	1257	1433	1431	1357
ENSMUSG00000001576	chr17	26561489	26656934	+	Ergic1	67458	ENSMUST00000167662;ENSMUST00000165021;ENSMUST00000001619;ENSMUST00000235653;ENSMUST00000167070;ENSMUST00000237902;ENSMUST00000235197;ENSMUST00000236642;ENSMUST00000170640;ENSMUST00000236481;ENSMUST00000165802;ENSMUST00000236163	GO:0000139(Golgi membrane);GO:0003674(molecular_function);GO:0005654(nucleoplasm);GO:0005783(endoplasmic reticulum);GO:0005789(endoplasmic reticulum membrane);GO:0005793(endoplasmic reticulum-Golgi intermediate compartment);GO:0005794(Golgi apparatus);GO:0006888(endoplasmic reticulum to Golgi vesicle-mediated transport);GO:0006890(retrograde vesicle-mediated transport, Golgi to endoplasmic reticu…	NA	K20365	NA	NA	endoplasmic reticulum-golgi intermediate compartment (ERGIC) 1 [Source:MGI Symbol;Acc:MGI:1914708]	protein_coding;processed_transcript;nonsense_mediated_decay;retained_intron	NA	15.619	16.704	17.6328	19.2187	13.6103	13.6086	14.7849	18.0658	14.4014	15.2549	16.564	20.1719	9284	10060	11230	12129	8376	8314	9198	13415	9096	9531	11582	12869
ENSMUSG00000001583	chr11	69851005	69858730	-	Tnk1	83813	ENSMUST00000001626	GO:0000166(nucleotide binding);GO:0004672(protein kinase activity);GO:0004713(protein tyrosine kinase activity);GO:0004715(non-membrane spanning protein tyrosine kinase activity);GO:0005102(signaling receptor binding);GO:0005515(protein binding);GO:0005524(ATP binding);GO:0005737(cytoplasm);GO:0005829(cytosol);GO:0006468(protein phosphorylation);GO:0007169(transmembrane receptor protein tyrosine …	NA	K08885	EC:2.7.10.2	NA	tyrosine kinase, non-receptor, 1 [Source:MGI Symbol;Acc:MGI:1930958]	protein_coding	NA	0.0665335	0.028012	0.108247	0.034763	0.0937602	0	0.016421	0	0	0.0233981	0.0307282	0.0670909	15	7	26	9	22	0	4	0	0	6	9	17
ENSMUSG00000001588	chr11	69881567	69895539	-	Acap1	216859	ENSMUST00000108622;ENSMUST00000001631;ENSMUST00000127238;ENSMUST00000148037	GO:0003674(molecular_function);GO:0005096(GTPase activator activity);GO:0005515(protein binding);GO:0005768(endosome);GO:0006629(lipid metabolic process);GO:0007165(signal transduction);GO:0008150(biological_process);GO:0016020(membrane);GO:0016042(lipid catabolic process);GO:0043547(positive regulation of GTPase activity);GO:0046872(metal ion binding);GO:0055038(recycling endosome membrane);GO:0…	04144(Endocytosis);04144(Endocytosis)	K12489	NA	NA	ArfGAP with coiled-coil, ankyrin repeat and PH domains 1 [Source:MGI Symbol;Acc:MGI:2388270]	retained_intron;protein_coding;processed_transcript	NA	2.63099	2.33063	2.37107	1.86319	3.36126	3.36379	2.98689	2.59018	3.01875	2.90617	2.60706	1.70185	859	772	831	647	1136	1128	1021	1056	1048	998	1002	597
ENSMUSG00000001604	chr4	136247729	136274898	+	Tcea3	21401	ENSMUST00000102533;ENSMUST00000143942	GO:0003676(nucleic acid binding);GO:0003677(DNA binding);GO:0005634(nucleus);GO:0006351(transcription, DNA-templated);GO:0006355(regulation of transcription, DNA-templated);GO:0008270(zinc ion binding);GO:0046872(metal ion binding);GO:0046872(metal ion binding)	NA	NA	NA	NA	transcription elongation factor A (SII), 3 [Source:MGI Symbol;Acc:MGI:1196908]	protein_coding	NA	19.2027	20.2278	18.291	18.2601	18.3448	18.7965	16.9616	15.2513	20.7177	19.088	19.1756	16.2916	1798	1919	1836	1816	1779	1810	1662	1784	2061	1878	2112	1637
ENSMUSG00000001622	chr5	87925579	87932665	+	Csn3	12994	ENSMUST00000001667;ENSMUST00000113267;ENSMUST00000144929;ENSMUST00000140690;ENSMUST00000148793	GO:0003674(molecular_function);GO:0005576(extracellular region);GO:0005615(extracellular space);GO:0007595(lactation);GO:0050821(protein stabilization);GO:0050821(protein stabilization)	NA	K17282	NA	NA	casein kappa [Source:MGI Symbol;Acc:MGI:107461]	protein_coding;retained_intron	R_MMU_382551(Transport_of_small_molecules);R_MMU_5223345(Miscellaneous_transport_and_binding_events)	0.319409	0.248236	0.257012	0.145971	0.306383	0.185159	0.254547	0.353427	0.293409	0.110338	0.173902	0.327854	90	72	79	45	89	53	76	124	90	34	59	99
ENSMUSG00000001627	chr12	40201567	40248079	-	Ifrd1	15982	ENSMUST00000001672;ENSMUST00000170119;ENSMUST00000165027;ENSMUST00000170752;ENSMUST00000164354;ENSMUST00000171553	GO:0005634(nucleus);GO:0005737(cytoplasm);GO:0006357(regulation of transcription by RNA polymerase II);GO:0007275(multicellular organism development);GO:0014706(striated muscle tissue development);GO:0030154(cell differentiation);GO:0030517(negative regulation of axon extension);GO:0042692(muscle cell differentiation);GO:0043403(skeletal muscle tissue regeneration);GO:0045944(positive regulation …	NA	NA	NA	NA	interferon-related developmental regulator 1 [Source:MGI Symbol;Acc:MGI:1316717]	protein_coding;retained_intron	NA	25.5458	25.0804	25.958	27.7783	31.7004	30.865	29.1508	32.7393	25.8018	25.6707	26.6582	27.501	10004	9952	10895	11555	12852	12426	11951	16022	10736	10568	12284	11563
ENSMUSG00000001630	chr6	146724995	146778812	+	Stk38l	232533	ENSMUST00000001675;ENSMUST00000111644;ENSMUST00000203318	GO:0000166(nucleotide binding);GO:0000287(magnesium ion binding);GO:0003779(actin binding);GO:0004672(protein kinase activity);GO:0004674(protein serine/threonine kinase activity);GO:0005524(ATP binding);GO:0005737(cytoplasm);GO:0005829(cytosol);GO:0005856(cytoskeleton);GO:0006468(protein phosphorylation);GO:0015629(actin cytoskeleton);GO:0016020(membrane);GO:0016301(kinase activity);GO:0016310(p…	NA	K08790	EC:2.7.11.1	NA	serine/threonine kinase 38 like [Source:MGI Symbol;Acc:MGI:1922250]	protein_coding	NA	2.85585	2.77478	2.88004	3.19147	2.91323	2.57767	2.80506	4.05327	2.35118	2.9357	3.07841	3.98789	933	919	1008	1106	984	865	958	1653	816	1007	1183	1397
ENSMUSG00000001632	chr6	113307137	113324860	+	Brpf1	78783	ENSMUST00000113122;ENSMUST00000204198;ENSMUST00000113121;ENSMUST00000113119;ENSMUST00000113117;ENSMUST00000204626;ENSMUST00000203577;ENSMUST00000124530;ENSMUST00000138737;ENSMUST00000131594	GO:0000123(histone acetyltransferase complex);GO:0001570(vasculogenesis);GO:0001841(neural tube formation);GO:0003676(nucleic acid binding);GO:0003677(DNA binding);GO:0005515(protein binding);GO:0005634(nucleus);GO:0005694(chromosome);GO:0005737(cytoplasm);GO:0005829(cytosol);GO:0005886(plasma membrane);GO:0006325(chromatin organization);GO:0035726(common myeloid progenitor cell proliferation);GO…	NA	K11348	NA	NA	bromodomain and PHD finger containing, 1 [Source:MGI Symbol;Acc:MGI:1926033]	protein_coding;retained_intron	R_MMU_73857(RNA_Polymerase_II_Transcription);R_MMU_212436(Generic_Transcription_Pathway);R_MMU_3700989(Transcriptional_Regulation_by_TP53);R_MMU_5633007(Regulation_of_TP53_Activity);R_MMU_3214847(HATs_acetylate_histones);R_MMU_74160(Gene_expression_(Transcription));R_MMU_6804758(Regulation_of_TP53_Activity_through_Acetylation);R_MMU_3247509(Chromatin_modifying_enzymes);R_MMU_4839726(Chromatin_org…	6.98896	6.61835	6.36668	6.59473	6.86256	6.51016	6.17888	6.05443	7.20005	6.91846	6.56989	7.21466	3171	3042	3095	3178	3224	3036	2935	3433	3471	3298	3507	3516
ENSMUSG00000001642	chr6	34302434	34317459	-	Akr1b3	11677	ENSMUST00000201392;ENSMUST00000142761;ENSMUST00000102980;ENSMUST00000136559;ENSMUST00000126991;ENSMUST00000154655	GO:0001523(retinoid metabolic process);GO:0001758(retinal dehydrogenase activity);GO:0001894(tissue homeostasis);GO:0002070(epithelial cell maturation);GO:0003091(renal water homeostasis);GO:0004032(alditol:NADP+ 1-oxidoreductase activity);GO:0005615(extracellular space);GO:0005654(nucleoplasm);GO:0005737(cytoplasm);GO:0005829(cytosol);GO:0005996(monosaccharide metabolic process);GO:0006061(sorbi…	00040(Pentose and glucuronate interconversions);00051(Fructose and mannose metabolism);00052(Galactose metabolism);00561(Glycerolipid metabolism);00790(Folate biosynthesis);00790(Folate biosynthesis)	K00011	EC:1.1.1.21	NA	aldo-keto reductase family 1, member B3 (aldose reductase) [Source:MGI Symbol;Acc:MGI:1353494]	retained_intron;protein_coding	R_MMU_5652084(Fructose_metabolism);R_MMU_556833(Metabolism_of_lipids);R_MMU_71387(Metabolism_of_carbohydrates);R_MMU_1430728(Metabolism);R_MMU_196071(Metabolism_of_steroid_hormones);R_MMU_8957322(Metabolism_of_steroids);R_MMU_196108(Pregnenolone_biosynthesis);R_MMU_5652227(Fructose_biosynthesis)	26.2568	27.6891	27.8167	34.1275	22.5859	23.5799	25.4361	32.9412	23.3532	25.8776	25.7897	36.8616	14716	15724	16708	20315	13105	13586	14924	23072	13908	15245	17008	22179
ENSMUSG00000001655	chr15	102921103	102928814	+	Hoxc13	15422	ENSMUST00000001700	GO:0000981(DNA-binding transcription factor activity, RNA polymerase II-specific);GO:0001228(DNA-binding transcription activator activity, RNA polymerase II-specific);GO:0001942(hair follicle development);GO:0003677(DNA binding);GO:0003682(chromatin binding);GO:0005634(nucleus);GO:0006355(regulation of transcription, DNA-templated);GO:0007275(multicellular organism development);GO:0009653(anatomi…	NA	K09298	NA	Homeobox	homeobox C13 [Source:MGI Symbol;Acc:MGI:99560]	protein_coding	NA	2.46785	2.73826	2.56876	2.52261	2.89496	1.90167	2.39535	2.37653	2.26453	2.80558	2.18615	2.747	406	457	453	441	494	322	413	489	396	486	424	486
ENSMUSG00000001656	chr15	102954427	102957708	+	Hoxc11	109663	ENSMUST00000001701	GO:0000978(RNA polymerase II cis-regulatory region sequence-specific DNA binding);GO:0000981(DNA-binding transcription factor activity, RNA polymerase II-specific);GO:0001228(DNA-binding transcription activator activity, RNA polymerase II-specific);GO:0001501(skeletal system development);GO:0001656(metanephros development);GO:0001759(organ induction);GO:0003677(DNA binding);GO:0005634(nucleus);GO…	NA	K09296	NA	Homeobox	homeobox C11 [Source:MGI Symbol;Acc:MGI:96193]	protein_coding	NA	4.50952	4.23056	4.97361	5.36869	4.25069	4.55074	4.45741	4.85785	5.412	4.8749	4.72586	4.77417	610	580	721	771	595	632	631	821	777	693	752	693
ENSMUSG00000001657	chr15	102990607	102994111	+	Hoxc8	15426	ENSMUST00000001703;ENSMUST00000189484	GO:0000122(negative regulation of transcription by RNA polymerase II);GO:0000981(DNA-binding transcription factor activity, RNA polymerase II-specific);GO:0003677(DNA binding);GO:0003700(DNA-binding transcription factor activity);GO:0005634(nucleus);GO:0005654(nucleoplasm);GO:0006355(regulation of transcription, DNA-templated);GO:0007275(multicellular organism development);GO:0009952(anterior/pos…	NA	K09308	NA	Homeobox	homeobox C8 [Source:MGI Symbol;Acc:MGI:96198]	protein_coding;retained_intron	NA	0.843028	0.832575	0.895644	0.880703	0.668272	0.868994	0.968103	1.05751	0.917479	1.17714	1.01169	0.872235	160	161	183	178	132	170	192	251	186	235	226	178
ENSMUSG00000001661	chr15	102998257	103010768	+	Hoxc6	15425	ENSMUST00000173210;ENSMUST00000173421;ENSMUST00000001711	GO:0000978(RNA polymerase II cis-regulatory region sequence-specific DNA binding);GO:0000981(DNA-binding transcription factor activity, RNA polymerase II-specific);GO:0003677(DNA binding);GO:0003700(DNA-binding transcription factor activity);GO:0005634(nucleus);GO:0005654(nucleoplasm);GO:0005829(cytosol);GO:0006355(regulation of transcription, DNA-templated);GO:0006357(regulation of transcription…	NA	K09306	NA	Homeobox	homeobox C6 [Source:MGI Symbol;Acc:MGI:96197]	processed_transcript;protein_coding	NA	8.95205	8.86514	8.12656	8.48939	10.0476	8.97791	8.73875	8.04162	9.963	9.70007	9.79839	8.22205	1442	1447	1404	1453	1676	1487	1474	1620	1705	1643	1857	1422
ENSMUSG00000001663	chr10	75783813	75798584	-	Gstt1	14871	ENSMUST00000001713;ENSMUST00000120177;ENSMUST00000139724	GO:0004364(glutathione transferase activity);GO:0004602(glutathione peroxidase activity);GO:0005515(protein binding);GO:0005634(nucleus);GO:0005737(cytoplasm);GO:0005829(cytosol);GO:0006304(DNA modification);GO:0006749(glutathione metabolic process);GO:0007568(aging);GO:0009751(response to salicylic acid);GO:0010269(response to selenium ion);GO:0014070(response to organic cyclic compound);GO:0016…	00480(Glutathione metabolism);00980(Metabolism of xenobiotics by cytochrome P450);00982(Drug metabolism - cytochrome P450);00983(Drug metabolism - other enzymes);01524(Platinum drug resistance);05200(Pathways in cancer);05204(Chemical carcinogenesis);05225(Hepatocellular carcinoma);05418(Fluid shear stress and atherosclerosis);05418(Fluid shear stress and atherosclerosis)	K00799	EC:2.5.1.18	NA	glutathione S-transferase, theta 1 [Source:MGI Symbol;Acc:MGI:107379]	protein_coding	R_MMU_1430728(Metabolism);R_MMU_156590(Glutathione_conjugation);R_MMU_156580(Phase_II_Conjugation_of_compounds);R_MMU_211859(Biological_oxidations)	24.9564	25.1833	24.42	27.6511	19.0659	16.6721	20.4319	23.358	20.6919	22.8653	24.4973	28.098	2551	2608	2675	3001	2017	1752	2185	2982	2247	2456	2945	3082
ENSMUSG00000001665	chr10	75774115	75781414	-	Gstt3	103140	ENSMUST00000001715;ENSMUST00000174649;ENSMUST00000173537;ENSMUST00000133869;ENSMUST00000218091	GO:0004364(glutathione transferase activity);GO:0005515(protein binding);GO:0005737(cytoplasm);GO:0006749(glutathione metabolic process);GO:0016740(transferase activity);GO:0016740(transferase activity)	00480(Glutathione metabolism);00980(Metabolism of xenobiotics by cytochrome P450);00982(Drug metabolism - cytochrome P450);00983(Drug metabolism - other enzymes);01524(Platinum drug resistance);05200(Pathways in cancer);05204(Chemical carcinogenesis);05225(Hepatocellular carcinoma);05418(Fluid shear stress and atherosclerosis);05418(Fluid shear stress and atherosclerosis)	K00799	EC:2.5.1.18	NA	glutathione S-transferase, theta 3 [Source:MGI Symbol;Acc:MGI:2143526]	protein_coding;processed_transcript;retained_intron	NA	1.59556	1.73662	1.87276	2.1324	1.30965	1.33037	1.24453	1.71233	1.5002	1.85017	1.43331	2.13924	413	453	518	584	350	352	337	551	411	501	435	591
ENSMUSG00000001666	chr10	75771230	75773414	-	Ddt	13202	ENSMUST00000172820;ENSMUST00000001716	GO:0002020(protease binding);GO:0005126(cytokine receptor binding);GO:0005615(extracellular space);GO:0005737(cytoplasm);GO:0010760(negative regulation of macrophage chemotaxis);GO:0016829(lyase activity);GO:0032760(positive regulation of tumor necrosis factor production);GO:0033981(D-dopachrome decarboxylase activity);GO:0042438(melanin biosynthetic process);GO:0050178(phenylpyruvate tautomerase…	NA	K10028	EC:4.1.1.84	NA	D-dopachrome tautomerase [Source:MGI Symbol;Acc:MGI:1298381]	protein_coding	NA	61.9609	67.8498	66.4098	68.8356	62.5721	69.7507	71.6459	85.827	67.2405	66.3915	64.275	69.7305	3202	3553	3679	3779	3348	3706	3876	5543	3692	3607	3908	3869
ENSMUSG00000001670	chr8	109990437	109999803	+	Tat	234724	ENSMUST00000001720	GO:0003824(catalytic activity);GO:0004838(L-tyrosine:2-oxoglutarate aminotransferase activity);GO:0005739(mitochondrion);GO:0006103(2-oxoglutarate metabolic process);GO:0006520(cellular amino acid metabolic process);GO:0006536(glutamate metabolic process);GO:0006559(L-phenylalanine catabolic process);GO:0006572(tyrosine catabolic process);GO:0006979(response to oxidative stress);GO:0008483(transa…	00130(Ubiquinone and other terpenoid-quinone biosynthesis);00270(Cysteine and methionine metabolism);00350(Tyrosine metabolism);00360(Phenylalanine metabolism);00400(Phenylalanine, tyrosine and tryptophan biosynthesis)	K00815	EC:2.6.1.5	NA	tyrosine aminotransferase [Source:MGI Symbol;Acc:MGI:98487]	protein_coding	R_MMU_1430728(Metabolism);R_MMU_8963691(Phenylalanine_and_tyrosine_metabolism);R_MMU_8963684(Tyrosine_catabolism);R_MMU_71291(Metabolism_of_amino_acids_and_derivatives)	0	0	0	0	0	0.0240433	0	0	0	0	0	0	0	0	0	0	0	4	0	0	0	0	0	0
ENSMUSG00000001672	chr8	109947914	109962203	-	Marveld3	73608	ENSMUST00000001722;ENSMUST00000051430;ENSMUST00000155052	GO:0005923(bicellular tight junction);GO:0006970(response to osmotic stress);GO:0010633(negative regulation of epithelial cell migration);GO:0016020(membrane);GO:0016021(integral component of membrane);GO:0031410(cytoplasmic vesicle);GO:0031435(mitogen-activated protein kinase kinase kinase binding);GO:0045216(cell-cell junction organization);GO:0046329(negative regulation of JNK cascade);GO:0050…	04530(Tight junction);04530(Tight junction)	K21099	NA	NA	MARVEL (membrane-associating) domain containing 3 [Source:MGI Symbol;Acc:MGI:1920858]	protein_coding;retained_intron	NA	0.0434937	0	0.0374084	0.0337424	0.0681201	0.017135	0	0	0.0329861	0	0	0	10	0	9	8	16	4	0	0	8	0	0	0
ENSMUSG00000001674	chr1	121553835	121567989	-	Ddx18	66942	ENSMUST00000001724;ENSMUST00000148809;ENSMUST00000131471	GO:0000166(nucleotide binding);GO:0000463(maturation of LSU-rRNA from tricistronic rRNA transcript (SSU-rRNA, 5.8S rRNA, LSU-rRNA));GO:0003676(nucleic acid binding);GO:0003723(RNA binding);GO:0003724(RNA helicase activity);GO:0004386(helicase activity);GO:0005524(ATP binding);GO:0005634(nucleus);GO:0005694(chromosome);GO:0005730(nucleolus);GO:0016787(hydrolase activity);GO:0071392(cellular respon…	NA	K13179	EC:3.6.4.13	NA	DEAD (Asp-Glu-Ala-Asp) box polypeptide 18 [Source:MGI Symbol;Acc:MGI:1914192]	protein_coding;retained_intron;processed_transcript	NA	14.087	13.7869	14.8612	16.4177	19.541	17.841	17.8088	21.7514	15.2507	15.1099	18.2167	21.1473	2339	2319	2644	2895	3359	3046	3096	4513	2690	2638	3559	3770
ENSMUSG00000001687	chr5	148504635	148552789	-	Ubl3	24109	ENSMUST00000079324;ENSMUST00000201595;ENSMUST00000201597	GO:0003674(molecular_function);GO:0005515(protein binding);GO:0005886(plasma membrane);GO:0008150(biological_process);GO:0016020(membrane);GO:0016020(membrane)	NA	NA	NA	NA	ubiquitin-like 3 [Source:MGI Symbol;Acc:MGI:1344373]	protein_coding;retained_intron	NA	1.79398	1.78679	1.60763	1.84101	1.51787	1.42379	1.21561	1.84926	1.52134	1.73519	1.55131	2.05626	973	981	935	1061	853	794	690	1253	877	990	990	1196
ENSMUSG00000001700	chr18	56400337	56503792	+	Gramd3	107022	ENSMUST00000237355;ENSMUST00000070166;ENSMUST00000237716	GO:0005881(cytoplasmic microtubule);GO:0008150(biological_process);GO:0016020(membrane);GO:0016021(integral component of membrane);GO:0042802(identical protein binding);GO:0042802(identical protein binding)	NA	NA	NA	NA	GRAM domain containing 3 [Source:MGI Symbol;Acc:MGI:1914815]	protein_coding;retained_intron	NA	0.86093	1.00739	1.0461	0.931308	1.0902	0.980546	0.938617	1.24675	1.01721	1.13541	1.30993	1.30805	328	389	426	377	430	384	374	592	411	454	586	534
ENSMUSG00000001707	chr13	38644207	38659058	-	Eef1e1	66143	ENSMUST00000001757;ENSMUST00000223823;ENSMUST00000224487	GO:0005515(protein binding);GO:0005634(nucleus);GO:0005654(nucleoplasm);GO:0005730(nucleolus);GO:0005737(cytoplasm);GO:0005829(cytosol);GO:0006412(translation);GO:0008285(negative regulation of cell population proliferation);GO:0017101(aminoacyl-tRNA synthetase multienzyme complex);GO:0043065(positive regulation of apoptotic process);GO:0043517(positive regulation of DNA damage response, signal t…	NA	K15439	NA	NA	eukaryotic translation elongation factor 1 epsilon 1 [Source:MGI Symbol;Acc:MGI:1913393]	protein_coding;retained_intron	NA	6.81544	6.35987	7.29185	8.54138	8.34973	7.07362	8.97063	11.3256	6.37219	6.72878	8.49323	12.0919	1485	1405	1703	1976	1883	1586	2046	3083	1476	1541	2177	2827
ENSMUSG00000001729	chr12	112653821	112674884	-	Akt1	11651	ENSMUST00000001780;ENSMUST00000159815;ENSMUST00000123563;ENSMUST00000127588;ENSMUST00000144550;ENSMUST00000130342;ENSMUST00000139388;ENSMUST00000127902	GO:0000166(nucleotide binding);GO:0001649(osteoblast differentiation);GO:0001893(maternal placenta development);GO:0001934(positive regulation of protein phosphorylation);GO:0001938(positive regulation of endothelial cell proliferation);GO:0002042(cell migration involved in sprouting angiogenesis);GO:0004672(protein kinase activity);GO:0004674(protein serine/threonine kinase activity);GO:0004712(…	01521(EGFR tyrosine kinase inhibitor resistance);01522(Endocrine resistance);01524(Platinum drug resistance);04010(MAPK signaling pathway);04012(ErbB signaling pathway);04014(Ras signaling pathway);04015(Rap1 signaling pathway);04022(cGMP-PKG signaling pathway);04024(cAMP signaling pathway);04062(Chemokine signaling pathway);04066(HIF-1 signaling pathway);04068(FoxO signaling pathway);04071(Sphin…	K04456	EC:2.7.11.1	NA	thymoma viral proto-oncogene 1 [Source:MGI Symbol;Acc:MGI:87986]	protein_coding;retained_intron;processed_transcript	R_MMU_8978934(Metabolism_of_cofactors);R_MMU_392451(G_beta:gamma_signalling_through_PI3Kgamma);R_MMU_1358803(Downregulation_of_ERBB2:ERBB3_signaling);R_MMU_5653656(Vesicle_mediated_transport);R_MMU_76009(Platelet_Aggregation_(Plug_Formation));R_MMU_157118(Signaling_by_NOTCH);R_MMU_354192(Integrin_signaling);R_MMU_3769402(Deactivation_of_the_beta_catenin_transactivating_complex);R_MMU_4420097(VEGF…	68.932	68.8744	71.5175	68.7788	61.8003	63.3533	62.5887	62.1406	67.4933	66.2876	63.6039	66.6125	18884	19118	20998	20014	17528	17843	17949	21274	19646	19088	20504	19592
ENSMUSG00000001739	chr5	136966616	136975858	+	Cldn15	60363	ENSMUST00000111093;ENSMUST00000001790	GO:0005198(structural molecule activity);GO:0005886(plasma membrane);GO:0005923(bicellular tight junction);GO:0006811(ion transport);GO:0007155(cell adhesion);GO:0016020(membrane);GO:0016021(integral component of membrane);GO:0016328(lateral plasma membrane);GO:0016338(calcium-independent cell-cell adhesion via plasma membrane cell-adhesion molecules);GO:0030054(cell junction);GO:0042802(identica…	04514(Cell adhesion molecules (CAMs));04530(Tight junction);04670(Leukocyte transendothelial migration);05160(Hepatitis C);05160(Hepatitis C)	K06087	NA	NA	claudin 15 [Source:MGI Symbol;Acc:MGI:1913103]	protein_coding	NA	0.0669649	0.0276229	0	0.0794049	0.0270337	0	0.040105	0.0213438	0	0.0266262	0	0.0253699	10	4	0	12	4	0	6	4	0	4	0	4
ENSMUSG00000001741	chr7	83642825	83745726	-	Il16	16170	ENSMUST00000001792;ENSMUST00000151047	GO:0005125(cytokine activity);GO:0005515(protein binding);GO:0005576(extracellular region);GO:0005615(extracellular space);GO:0005634(nucleus);GO:0005737(cytoplasm);GO:0005829(cytosol);GO:0005886(plasma membrane);GO:0006935(chemotaxis);GO:0007165(signal transduction);GO:0016607(nuclear speck);GO:0030595(leukocyte chemotaxis);GO:0032730(positive regulation of interleukin-1 alpha production);GO:003…	04060(Cytokine-cytokine receptor interaction);04060(Cytokine-cytokine receptor interaction)	K22628	NA	NA	interleukin 16 [Source:MGI Symbol;Acc:MGI:1270855]	protein_coding;retained_intron	R_MMU_449147(Signaling_by_Interleukins);R_MMU_449836(Other_interleukin_signaling);R_MMU_168256(Immune_System);R_MMU_1280215(Cytokine_Signaling_in_Immune_system)	0.033607	0	0.0139629	0.0163812	0.0375323	0	0.0106825	0	0.0107654	0.0177108	0.0292901	0.0243813	19	0	8	10	21	0	6	0	7	10	19	14
ENSMUSG00000001750	chr19	3896050	3907112	-	Tcirg1	27060	ENSMUST00000131327;ENSMUST00000145791;ENSMUST00000126070;ENSMUST00000135070;ENSMUST00000001801;ENSMUST00000122885;ENSMUST00000162688;ENSMUST00000134698;ENSMUST00000126643;ENSMUST00000159824;ENSMUST00000125792;ENSMUST00000127308;ENSMUST00000236590	GO:0000220(vacuolar proton-transporting V-type ATPase, V0 domain);GO:0001503(ossification);GO:0002158(osteoclast proliferation);GO:0002377(immunoglobulin production);GO:0005634(nucleus);GO:0005739(mitochondrion);GO:0005764(lysosome);GO:0005770(late endosome);GO:0005886(plasma membrane);GO:0006811(ion transport);GO:0006874(cellular calcium ion homeostasis);GO:0006915(apoptotic process);GO:0006954(…	00190(Oxidative phosphorylation);04142(Lysosome);04145(Phagosome);04721(Synaptic vesicle cycle);04966(Collecting duct acid secretion);05152(Tuberculosis);05165(Human papillomavirus infection);05323(Rheumatoid arthritis);05323(Rheumatoid arthritis)	K02154	NA	NA	T cell, immune regulator 1, ATPase, H+ transporting, lysosomal V0 protein A3 [Source:MGI Symbol;Acc:MGI:1350931]	retained_intron;protein_coding;nonsense_mediated_decay	R_MMU_1222556(ROS_and_RNS_production_in_phagocytes);R_MMU_2262752(Cellular_responses_to_stress);R_MMU_74752(Signaling_by_Insulin_receptor);R_MMU_9711097(Cellular_response_to_starvation);R_MMU_8953897(Cellular_responses_to_external_stimuli);R_MMU_9639288(Amino_acids_regulate_mTORC1);R_MMU_382551(Transport_of_small_molecules);R_MMU_917977(Transferrin_endocytosis_and_recycling);R_MMU_168256(Immune_S…	30.9805	31.735	30.8791	30.2525	28.7184	31.124	28.3003	26.7233	30.5074	30.7736	29.7072	29.9893	9537	9899	10187	9891	9154	9851	9122	10280	9979	9957	10761	9912
ENSMUSG00000001751	chr11	101070012	101077672	+	Naglu	27419	ENSMUST00000001802;ENSMUST00000140735;ENSMUST00000138409	GO:0007040(lysosome organization);GO:0016787(hydrolase activity);GO:0021680(cerebellar Purkinje cell layer development);GO:0042474(middle ear morphogenesis);GO:0045475(locomotor rhythm);GO:0046548(retinal rod cell development);GO:0060119(inner ear receptor cell development);GO:0070062(extracellular exosome);GO:0070062(extracellular exosome)	00531(Glycosaminoglycan degradation);04142(Lysosome);04142(Lysosome)	K01205	EC:3.2.1.50	NA	alpha-N-acetylglucosaminidase (Sanfilippo disease IIIB) [Source:MGI Symbol;Acc:MGI:1351641]	protein_coding;processed_transcript	R_MMU_2024096(HS_GAG_degradation);R_MMU_71387(Metabolism_of_carbohydrates);R_MMU_1430728(Metabolism);R_MMU_1638091(Heparan_sulfate/heparin_(HS_GAG)_metabolism);R_MMU_1630316(Glycosaminoglycan_metabolism)	40.5855	46.3082	42.8717	39.6524	41.2389	44.0473	40.3923	32.1936	42.703	44.5385	43.8418	37.6428	7211	8336	8164	7483	7586	8046	7512	7148	8062	8318	9166	7180
ENSMUSG00000001755	chr11	101082565	101086619	+	Coasy	71743	ENSMUST00000001806;ENSMUST00000151056;ENSMUST00000107308;ENSMUST00000151686	GO:0000166(nucleotide binding);GO:0003824(catalytic activity);GO:0004140(dephospho-CoA kinase activity);GO:0004595(pantetheine-phosphate adenylyltransferase activity);GO:0005524(ATP binding);GO:0005737(cytoplasm);GO:0005739(mitochondrion);GO:0005759(mitochondrial matrix);GO:0008152(metabolic process);GO:0009058(biosynthetic process);GO:0015937(coenzyme A biosynthetic process);GO:0016301(kinase ac…	00770(Pantothenate and CoA biosynthesis);00770(Pantothenate and CoA biosynthesis)	K02318	2.7.1.24;EC:2.7.7.3	NA	Coenzyme A synthase [Source:MGI Symbol;Acc:MGI:1918993]	protein_coding;processed_transcript	R_MMU_196854(Metabolism_of_vitamins_and_cofactors);R_MMU_1430728(Metabolism);R_MMU_199220(Vitamin_B5_(pantothenate)_metabolism);R_MMU_196783(Coenzyme_A_biosynthesis);R_MMU_196849(Metabolism_of_water_soluble_vitamins_and_cofactors)	17.4433	17.2386	16.5655	17.6571	14.9163	14.6045	16.3503	16.3626	16.7797	16.6343	16.4017	16.373	3345	3349	3404	3596	2961	2880	3282	3920	3418	3353	3700	3370
ENSMUSG00000001761	chr6	29735503	29761365	+	Smo	319757	ENSMUST00000201515;ENSMUST00000001812	GO:0000122(negative regulation of transcription by RNA polymerase II);GO:0001503(ossification);GO:0001570(vasculogenesis);GO:0001649(osteoblast differentiation);GO:0001701(in utero embryonic development);GO:0001708(cell fate specification);GO:0001755(neural crest cell migration);GO:0001947(heart looping);GO:0002052(positive regulation of neuroblast proliferation);GO:0002053(positive regulation of…	04340(Hedgehog signaling pathway);04360(Axon guidance);05200(Pathways in cancer);05205(Proteoglycans in cancer);05217(Basal cell carcinoma);05217(Basal cell carcinoma)	K06226	NA	NA	smoothened, frizzled class receptor [Source:MGI Symbol;Acc:MGI:108075]	retained_intron;protein_coding	R_MMU_5620922(BBSome_mediated_cargo_targeting_to_cilium);R_MMU_5358351(Signaling_by_Hedgehog);R_MMU_5620920(Cargo_trafficking_to_the_periciliary_membrane);R_MMU_5617833(Cilium_Assembly);R_MMU_5610787(Hedgehog_'off'_state);R_MMU_1852241(Organelle_biogenesis_and_maintenance);R_MMU_5635838(Activation_of_SMO);R_MMU_162582(Signal_Transduction);R_MMU_5632684(Hedgehog_'on'_state)	21.7804	23.305	23.6187	21.0204	20.8916	24.5957	22.803	19.9655	23.1408	23.8962	23.9509	20.7051	8184	8872	9511	8389	8127	9501	8969	9375	9239	9438	10589	8352
ENSMUSG00000001763	chr6	29694222	29718559	+	Tspan33	232670	ENSMUST00000046750;ENSMUST00000115250;ENSMUST00000137925	GO:0005737(cytoplasm);GO:0005886(plasma membrane);GO:0005887(integral component of plasma membrane);GO:0005912(adherens junction);GO:0009986(cell surface);GO:0016020(membrane);GO:0016021(integral component of membrane);GO:0019899(enzyme binding);GO:0030054(cell junction);GO:0046930(pore complex);GO:0046931(pore complex assembly);GO:0051604(protein maturation);GO:0072659(protein localization to pl…	NA	K17346	NA	NA	tetraspanin 33 [Source:MGI Symbol;Acc:MGI:1919012]	protein_coding;retained_intron	NA	6.25975	6.16555	6.29443	6.15295	6.69303	7.6545	6.77542	7.24219	6.39173	6.29895	6.29325	5.31558	2175	2170	2344	2270	2407	2734	2464	3144	2360	2301	2573	1983
ENSMUSG00000001767	chr2	145917479	145935014	-	Crnkl1	66877	ENSMUST00000001818;ENSMUST00000145425;ENSMUST00000147904	GO:0000245(spliceosomal complex assembly);GO:0000398(mRNA splicing, via spliceosome);GO:0000974(Prp19 complex);GO:0003723(RNA binding);GO:0005515(protein binding);GO:0005634(nucleus);GO:0005681(spliceosomal complex);GO:0006396(RNA processing);GO:0006397(mRNA processing);GO:0008380(RNA splicing);GO:0016607(nuclear speck);GO:0071007(U2-type catalytic step 2 spliceosome);GO:0071013(catalytic step 2 …	03040(Spliceosome);03040(Spliceosome)	K12869	NA	NA	crooked neck pre-mRNA splicing factor 1 [Source:MGI Symbol;Acc:MGI:1914127]	protein_coding;retained_intron	R_MMU_72172(mRNA_Splicing);R_MMU_72203(Processing_of_Capped_Intron_Containing_Pre_mRNA);R_MMU_72163(mRNA_Splicing_Major_Pathway);R_MMU_8953854(Metabolism_of_RNA)	1.30341	1.2427	1.21196	1.42111	1.25155	1.04551	1.45351	1.66931	1.47324	1.5561	1.63301	1.5691	337	325	336	389	335	278	393	537	404	421	496	435
ENSMUSG00000001768	chr2	145675215	145887616	+	Rin2	74030	ENSMUST00000231581;ENSMUST00000144661;ENSMUST00000137180;ENSMUST00000142847;ENSMUST00000110005;ENSMUST00000094480;ENSMUST00000147976;ENSMUST00000150449;ENSMUST00000149269	GO:0003674(molecular_function);GO:0005096(GTPase activator activity);GO:0005575(cellular_component);GO:0005737(cytoplasm);GO:0006897(endocytosis);GO:0007165(signal transduction);GO:0010595(positive regulation of endothelial cell migration);GO:0043547(positive regulation of GTPase activity);GO:1904906(positive regulation of endothelial cell-matrix adhesion via fibronectin);GO:2001214(positive regu…	NA	NA	NA	NA	Ras and Rab interactor 2 [Source:MGI Symbol;Acc:MGI:1921280]	processed_transcript;protein_coding;nonsense_mediated_decay	R_MMU_5653656(Vesicle_mediated_transport);R_MMU_199991(Membrane_Trafficking);R_MMU_8876198(RAB_GEFs_exchange_GTP_for_GDP_on_RABs);R_MMU_9007101(Rab_regulation_of_trafficking)	0.473504	0.326267	0.366226	0.369493	0.3866	0.403313	0.285679	0.337363	0.356255	0.284828	0.310877	0.447687	360	251	299	300	305	314	229	320	289	228	278	366
ENSMUSG00000001774	chr9	18292125	18317442	+	Chordc1	66917	ENSMUST00000001825;ENSMUST00000216526;ENSMUST00000214441;ENSMUST00000213605;ENSMUST00000216800;ENSMUST00000217083;ENSMUST00000216666;ENSMUST00000215421	GO:0005515(protein binding);GO:0005524(ATP binding);GO:0008270(zinc ion binding);GO:0010824(regulation of centrosome duplication);GO:0043531(ADP binding);GO:0046872(metal ion binding);GO:0051298(centrosome duplication);GO:0051879(Hsp90 protein binding);GO:0061077(chaperone-mediated protein folding);GO:1900034(regulation of cellular response to heat);GO:2000299(negative regulation of Rho-dependent…	NA	K16729	NA	NA	cysteine and histidine-rich domain (CHORD)-containing, zinc-binding protein 1 [Source:MGI Symbol;Acc:MGI:1914167]	protein_coding;retained_intron;nonsense_mediated_decay	NA	0.784577	0.651431	0.814016	0.845345	0.762206	0.729598	0.898922	1.23697	0.601937	0.726527	0.65708	1.18184	397	332	439	453	398	379	474	777	323	384	391	641
ENSMUSG00000001783	chr10	85938637	85957823	-	Rtcb	28088	ENSMUST00000001834;ENSMUST00000139413	GO:0000166(nucleotide binding);GO:0000971(tRNA exon ligation utilizing 2',3' cyclic phosphate of 5'-exon as source of linkage phosphate);GO:0001701(in utero embryonic development);GO:0001890(placenta development);GO:0003972(RNA ligase (ATP) activity);GO:0005525(GTP binding);GO:0005634(nucleus);GO:0005635(nuclear envelope);GO:0005654(nucleoplasm);GO:0005737(cytoplasm);GO:0005789(endoplasmic reticu…	NA	K14415	EC:6.5.1.8	NA	RNA 2',3'-cyclic phosphate and 5'-OH ligase [Source:MGI Symbol;Acc:MGI:106379]	protein_coding;retained_intron	NA	80.0894	80.7142	85.6176	84.3581	74.5522	76.4519	80.3876	86.4163	79.3124	76.2732	76.2598	81.3309	13999	14295	16038	15661	13491	13739	14709	18877	14731	14014	15685	15263
ENSMUSG00000001785	chr10	85829494	85889096	+	Pwp1	103136	ENSMUST00000001836;ENSMUST00000219902;ENSMUST00000219256;ENSMUST00000219626	GO:0005515(protein binding);GO:0005634(nucleus);GO:0005694(chromosome);GO:0005730(nucleolus);GO:0005794(Golgi apparatus);GO:0033140(negative regulation of peptidyl-serine phosphorylation of STAT protein);GO:0034773(histone H4-K20 trimethylation);GO:0042254(ribosome biogenesis);GO:1901838(positive regulation of transcription of nucleolar large rRNA by RNA polymerase I);GO:1990889(H4K20me3 modified…	NA	K14791	NA	NA	PWP1 homolog, endonuclein [Source:MGI Symbol;Acc:MGI:1914735]	protein_coding;retained_intron;nonsense_mediated_decay	NA	16.6463	16.824	17.0931	18.1545	17.697	16.9433	15.8827	18.9822	18.3386	17.1854	18.4735	21.6598	3274	3354	3604	3793	3605	3426	3271	4666	3833	3553	4277	4574
ENSMUSG00000001786	chr10	86021972	86051873	+	Fbxo7	69754	ENSMUST00000130320;ENSMUST00000147168;ENSMUST00000120344;ENSMUST00000117597;ENSMUST00000134490;ENSMUST00000130383	GO:0000151(ubiquitin ligase complex);GO:0000422(autophagy of mitochondrion);GO:0005515(protein binding);GO:0005634(nucleus);GO:0005654(nucleoplasm);GO:0005737(cytoplasm);GO:0005739(mitochondrion);GO:0005829(cytosol);GO:0006511(ubiquitin-dependent protein catabolic process);GO:0006626(protein targeting to mitochondrion);GO:0010975(regulation of neuron projection development);GO:0016567(protein ubi…	NA	K10293	NA	NA	F-box protein 7 [Source:MGI Symbol;Acc:MGI:1917004]	protein_coding;nonsense_mediated_decay;processed_transcript;retained_intron	R_MMU_8951664(Neddylation);R_MMU_597592(Post_translational_protein_modification);R_MMU_392499(Metabolism_of_proteins);R_MMU_168256(Immune_System);R_MMU_983168(Antigen_processing:_Ubiquitination_&_Proteasome_degradation);R_MMU_1280218(Adaptive_Immune_System);R_MMU_983169(Class_I_MHC_mediated_antigen_processing_&_presentation)	5.56196	5.2338	5.4081	5.02821	4.50498	4.49283	4.50301	4.35489	5.69739	5.26285	4.99067	5.10322	2301	2192	2397	2208	1927	1910	1949	2250	2502	2288	2427	2265
ENSMUSG00000001794	chr7	30186936	30198811	-	Capns1	12336	ENSMUST00000207082;ENSMUST00000001845;ENSMUST00000126116;ENSMUST00000108196;ENSMUST00000148973;ENSMUST00000129761;ENSMUST00000141851;ENSMUST00000146852	GO:0004198(calcium-dependent cysteine-type endopeptidase activity);GO:0005509(calcium ion binding);GO:0005737(cytoplasm);GO:0005829(cytosol);GO:0005886(plasma membrane);GO:0006508(proteolysis);GO:0016020(membrane);GO:0046872(metal ion binding);GO:0046872(metal ion binding)	NA	K08583	NA	NA	calpain, small subunit 1 [Source:MGI Symbol;Acc:MGI:88266]	retained_intron;protein_coding;processed_transcript	NA	143.347	142.037	149.99	154.261	132.027	132.889	138.987	154.064	142.719	139.047	133.874	145.822	23737	23831	26618	27131	22634	22621	24091	31879	25110	24201	26084	25922
ENSMUSG00000001802	chr7	35200027	35215292	-	Lrp3	435965	ENSMUST00000155404;ENSMUST00000122409	GO:0005515(protein binding);GO:0005575(cellular_component);GO:0010628(positive regulation of gene expression);GO:0010629(negative regulation of gene expression);GO:0016020(membrane);GO:0016021(integral component of membrane);GO:0045599(negative regulation of fat cell differentiation);GO:0045669(positive regulation of osteoblast differentiation);GO:0045669(positive regulation of osteoblast differe…	NA	K20050	NA	NA	low density lipoprotein receptor-related protein 3 [Source:MGI Symbol;Acc:MGI:3584516]	retained_intron;protein_coding	NA	0.10454	0.0992783	0.123483	0.0708491	0.155337	0.0347618	0.079551	0.0630009	0.0553227	0.0590736	0.0550801	0.179801	34	32	43	24	52	12	27	25	19	20	21	62
ENSMUSG00000001819	chr2	74668310	74671599	+	Hoxd13	15433	ENSMUST00000001872	GO:0000978(RNA polymerase II cis-regulatory region sequence-specific DNA binding);GO:0000981(DNA-binding transcription factor activity, RNA polymerase II-specific);GO:0000987(cis-regulatory region sequence-specific DNA binding);GO:0001228(DNA-binding transcription activator activity, RNA polymerase II-specific);GO:0001501(skeletal system development);GO:0003677(DNA binding);GO:0003682(chromatin b…	NA	K09298	NA	Homeobox	homeobox D13 [Source:MGI Symbol;Acc:MGI:96205]	protein_coding	NA	0	0	0	0	0	0	0	0	0.021473	0	0	0	0	0	0	0	0	0	0	0	4	0	0	0
ENSMUSG00000001827	chr7	101858331	101870788	-	Folr1	14275	ENSMUST00000106981;ENSMUST00000106982;ENSMUST00000106985;ENSMUST00000150184	GO:0001947(heart looping);GO:0003147(neural crest cell migration involved in heart formation);GO:0003253(cardiac neural crest cell migration involved in outflow tract morphogenesis);GO:0005542(folic acid binding);GO:0005576(extracellular region);GO:0005634(nucleus);GO:0005768(endosome);GO:0005886(plasma membrane);GO:0005903(brush border);GO:0006620(posttranslational protein targeting to endoplasm…	01523(Antifolate resistance);04144(Endocytosis);04144(Endocytosis)	K13649	NA	NA	folate receptor 1 (adult) [Source:MGI Symbol;Acc:MGI:95568]	protein_coding	R_MMU_5653656(Vesicle_mediated_transport);R_MMU_5694530(Cargo_concentration_in_the_ER);R_MMU_199977(ER_to_Golgi_Anterograde_Transport);R_MMU_948021(Transport_to_the_Golgi_and_subsequent_modification);R_MMU_597592(Post_translational_protein_modification);R_MMU_392499(Metabolism_of_proteins);R_MMU_446203(Asparagine_N_linked_glycosylation);R_MMU_204005(COPII_mediated_vesicle_transport);R_MMU_199991(…	0.144686	0.126169	0.067015	0.099916	0.0849757	0.0125868	0.124527	0.144614	0	0.116164	0.0899696	0.0723182	24	22	12	17	14	2	21	31	0	19	17	13
ENSMUSG00000001829	chr7	101663633	101790168	+	Clpb	20480	ENSMUST00000001884;ENSMUST00000106998;ENSMUST00000142803;ENSMUST00000209579;ENSMUST00000123870;ENSMUST00000150355;ENSMUST00000153473;ENSMUST00000150832	GO:0000166(nucleotide binding);GO:0005515(protein binding);GO:0005524(ATP binding);GO:0005739(mitochondrion);GO:0005758(mitochondrial intermembrane space);GO:0016787(hydrolase activity);GO:0034605(cellular response to heat);GO:0039529(RIG-I signaling pathway);GO:0140374(antiviral innate immune response);GO:0140374(antiviral innate immune response)	04213(Longevity regulating pathway - multiple species);04213(Longevity regulating pathway - multiple species)	K03695	NA	NA	ClpB caseinolytic peptidase B [Source:MGI Symbol;Acc:MGI:1100517]	protein_coding;retained_intron;nonsense_mediated_decay;processed_transcript	NA	11.6973	12.1711	12.1846	10.5484	9.17107	10.7238	9.85431	8.27592	12.5773	11.8013	10.754	8.83546	7791	8214	8697	7460	6323	7341	6870	6888	8900	8260	8427	6318
ENSMUSG00000001833	chr9	25252439	25308571	+	Septin7	235072	ENSMUST00000115272;ENSMUST00000165594;ENSMUST00000215692;ENSMUST00000215721;ENSMUST00000213980;ENSMUST00000217598;ENSMUST00000214911;ENSMUST00000213435;ENSMUST00000214360	GO:0000166(nucleotide binding);GO:0000775(chromosome, centromeric region);GO:0000776(kinetochore);GO:0000777(condensed chromosome kinetochore);GO:0005525(GTP binding);GO:0005694(chromosome);GO:0005819(spindle);GO:0005856(cytoskeleton);GO:0005929(cilium);GO:0007283(spermatogenesis);GO:0030496(midbody);GO:0031105(septin complex);GO:0031514(motile cilium);GO:0032154(cleavage furrow);GO:0032154(cleav…	NA	K16944	NA	NA	septin 7 [Source:MGI Symbol;Acc:MGI:1335094]	protein_coding;processed_transcript;retained_intron	R_MMU_5683057(MAPK_family_signaling_cascades);R_MMU_162582(Signal_Transduction);R_MMU_5687128(MAPK6/MAPK4_signaling)	1.18313	0.960269	0.97843	1.02689	1.20632	1.04307	1.24648	1.28798	0.819506	1.21759	1.00925	0.950493	923	760	820	852	973	836	1017	1254	679	999	927	797
ENSMUSG00000001844	chr5	143316489	143329256	-	Zdhhc4	72881	ENSMUST00000001900;ENSMUST00000159813;ENSMUST00000161915;ENSMUST00000162287;ENSMUST00000159941;ENSMUST00000162941;ENSMUST00000162358;ENSMUST00000161333;ENSMUST00000162066;ENSMUST00000159718;ENSMUST00000162284;ENSMUST00000160061;ENSMUST00000161199	GO:0000139(Golgi membrane);GO:0005783(endoplasmic reticulum);GO:0005789(endoplasmic reticulum membrane);GO:0005794(Golgi apparatus);GO:0005886(plasma membrane);GO:0006612(protein targeting to membrane);GO:0016020(membrane);GO:0016021(integral component of membrane);GO:0016409(palmitoyltransferase activity);GO:0016740(transferase activity);GO:0016746(transferase activity, transferring acyl groups)…	NA	K20003	EC:2.3.1.225	NA	zinc finger, DHHC domain containing 4 [Source:MGI Symbol;Acc:MGI:1920131]	protein_coding;nonsense_mediated_decay;processed_transcript;retained_intron	NA	8.80667	7.8966	8.48767	8.44776	6.33258	6.77482	6.8076	7.21546	8.51028	7.7896	6.99692	7.90397	1693	1538	1746	1723	1261	1340	1369	1731	1737	1575	1582	1631
ENSMUSG00000001847	chr5	143503634	143528036	-	Rac1	19353	ENSMUST00000080537;ENSMUST00000100489;ENSMUST00000145709;ENSMUST00000131513	GO:0000139(Golgi membrane);GO:0000166(nucleotide binding);GO:0000242(pericentriolar material);GO:0001764(neuron migration);GO:0001891(phagocytic cup);GO:0001934(positive regulation of protein phosphorylation);GO:0002093(auditory receptor cell morphogenesis);GO:0002551(mast cell chemotaxis);GO:0003382(epithelial cell morphogenesis);GO:0003924(GTPase activity);GO:0005515(protein binding);GO:0005525…	04010(MAPK signaling pathway);04014(Ras signaling pathway);04015(Rap1 signaling pathway);04024(cAMP signaling pathway);04062(Chemokine signaling pathway);04071(Sphingolipid signaling pathway);04145(Phagosome);04151(PI3K-Akt signaling pathway);04310(Wnt signaling pathway);04360(Axon guidance);04370(VEGF signaling pathway);04380(Osteoclast differentiation);04510(Focal adhesion);04520(Adherens junct…	K04392	NA	NA	Rac family small GTPase 1 [Source:MGI Symbol;Acc:MGI:97845]	protein_coding;processed_transcript	R_MMU_204998(Cell_death_signalling_via_NRAGE,_NRIF_and_NADE);R_MMU_73887(Death_Receptor_Signalling);R_MMU_2424491(DAP12_signaling);R_MMU_5663213(RHO_GTPases_Activate_WASPs_and_WAVEs);R_MMU_114604(GPVI_mediated_activation_cascade);R_MMU_373760(L1CAM_interactions);R_MMU_2029480(Fcgamma_receptor_(FCGR)_dependent_phagocytosis);R_MMU_9012999(RHO_GTPase_cycle);R_MMU_5683057(MAPK_family_signaling_cascad…	44.5865	43.1043	39.9402	42.3766	50.5638	44.3541	43.9934	47.9086	45.6834	44.9651	49.0659	48.7627	13400	13126	12864	13527	15732	13704	13841	17993	14588	14205	17351	15733
ENSMUSG00000001855	chr2	31974436	32053975	+	Nup214	227720	ENSMUST00000065398;ENSMUST00000130975;ENSMUST00000129496;ENSMUST00000153096;ENSMUST00000130185;ENSMUST00000123062;ENSMUST00000138012;ENSMUST00000152791;ENSMUST00000146138;ENSMUST00000124455	GO:0000278(mitotic cell cycle);GO:0005049(nuclear export signal receptor activity);GO:0005515(protein binding);GO:0005634(nucleus);GO:0005635(nuclear envelope);GO:0005643(nuclear pore);GO:0006405(RNA export from nucleus);GO:0006406(mRNA export from nucleus);GO:0006606(protein import into nucleus);GO:0006611(protein export from nucleus);GO:0008139(nuclear localization sequence binding);GO:0015031(…	03013(RNA transport);03013(RNA transport)	K14317	NA	NA	nucleoporin 214 [Source:MGI Symbol;Acc:MGI:1095411]	protein_coding;retained_intron;processed_transcript	R_MMU_3301854(Nuclear_Pore_Complex_(NPC)_Disassembly);R_MMU_3371453(Regulation_of_HSF1_mediated_heat_shock_response);R_MMU_4551638(SUMOylation_of_chromatin_organization_proteins);R_MMU_72203(Processing_of_Capped_Intron_Containing_Pre_mRNA);R_MMU_450520(HuR_(ELAVL1)_binds_and_stabilizes_mRNA);R_MMU_71387(Metabolism_of_carbohydrates);R_MMU_1430728(Metabolism);R_MMU_211000(Gene_Silencing_by_RNA);R_M…	4.53374	4.95246	5.59366	5.39434	4.29247	4.45759	4.68357	4.74588	4.98942	4.68892	5.07031	5.91508	2933	3245	3876	3704	2874	2964	3170	3834	3426	3189	3858	4104
ENSMUSG00000001864	chr2	31950139	31973442	+	Aif1l	108897	ENSMUST00000001920;ENSMUST00000151276;ENSMUST00000148056;ENSMUST00000140649;ENSMUST00000138833;ENSMUST00000128271;ENSMUST00000125457;ENSMUST00000156743;ENSMUST00000156564;ENSMUST00000145137	GO:0003779(actin binding);GO:0005509(calcium ion binding);GO:0005737(cytoplasm);GO:0005856(cytoskeleton);GO:0005884(actin filament);GO:0005886(plasma membrane);GO:0005925(focal adhesion);GO:0015629(actin cytoskeleton);GO:0016020(membrane);GO:0032587(ruffle membrane);GO:0032991(protein-containing complex);GO:0042995(cell projection);GO:0046872(metal ion binding);GO:0051015(actin filament binding);…	NA	K18617	NA	NA	allograft inflammatory factor 1-like [Source:MGI Symbol;Acc:MGI:1919598]	protein_coding;retained_intron;processed_transcript	NA	70.6839	76.7757	75.7752	74.9241	69.0019	73.7441	72.7281	71.6877	73.4069	73.5097	73.7264	65.9723	19051	20969	21888	21450	19256	20435	20522	24148	21024	20827	23382	19092
ENSMUSG00000001870	chr17	75005568	75392512	+	Ltbp1	268977	ENSMUST00000001927;ENSMUST00000234008;ENSMUST00000146839;ENSMUST00000135447;ENSMUST00000112516;ENSMUST00000112514;ENSMUST00000127458;ENSMUST00000135750	GO:0001527(microfibril);GO:0003281(ventricular septum development);GO:0005201(extracellular matrix structural constituent);GO:0005509(calcium ion binding);GO:0005576(extracellular region);GO:0005737(cytoplasm);GO:0005739(mitochondrion);GO:0007179(transforming growth factor beta receptor signaling pathway);GO:0019838(growth factor binding);GO:0030425(dendrite);GO:0031012(extracellular matrix);GO:0…	04350(TGF-beta signaling pathway);04350(TGF-beta signaling pathway)	K19559	NA	NA	latent transforming growth factor beta binding protein 1 [Source:MGI Symbol;Acc:MGI:109151]	protein_coding;processed_transcript;retained_intron	R_MMU_2129379(Molecules_associated_with_elastic_fibres);R_MMU_8957275(Post_translational_protein_phosphorylation);R_MMU_1474244(Extracellular_matrix_organization);R_MMU_597592(Post_translational_protein_modification);R_MMU_392499(Metabolism_of_proteins);R_MMU_1566948(Elastic_fibre_formation);R_MMU_381426(Regulation_of_Insulin_like_Growth_Factor_(IGF)_transport_and_uptake_by_Insulin_like_Growth_Fa…	4.14626	4.29618	4.41375	4.09579	4.89388	4.36222	3.7739	3.80052	4.54252	4.74353	4.57114	3.90572	2967	3116	3384	3113	3626	3208	2826	3398	3454	3566	3846	3001
ENSMUSG00000001891	chr11	21321138	21371201	-	Ugp2	216558	ENSMUST00000102875;ENSMUST00000060895;ENSMUST00000133343;ENSMUST00000143890	GO:0003983(UTP:glucose-1-phosphate uridylyltransferase activity);GO:0005536(glucose binding);GO:0005737(cytoplasm);GO:0005977(glycogen metabolic process);GO:0005978(glycogen biosynthetic process);GO:0006011(UDP-glucose metabolic process);GO:0007420(brain development);GO:0016740(transferase activity);GO:0016779(nucleotidyltransferase activity);GO:0019255(glucose 1-phosphate metabolic process);GO:0…	00040(Pentose and glucuronate interconversions);00052(Galactose metabolism);00500(Starch and sucrose metabolism);00520(Amino sugar and nucleotide sugar metabolism);00520(Amino sugar and nucleotide sugar metabolism)	K00963	EC:2.7.7.9	NA	UDP-glucose pyrophosphorylase 2 [Source:MGI Symbol;Acc:MGI:2183447]	protein_coding;processed_transcript	R_MMU_173599(Formation_of_the_active_cofactor,_UDP_glucuronate);R_MMU_156588(Glucuronidation);R_MMU_8982491(Glycogen_metabolism);R_MMU_71387(Metabolism_of_carbohydrates);R_MMU_1430728(Metabolism);R_MMU_156580(Phase_II_Conjugation_of_compounds);R_MMU_3322077(Glycogen_synthesis);R_MMU_211859(Biological_oxidations)	9.20767	8.89121	7.37605	8.43358	12.8194	12.1439	11.0784	11.9703	10.4594	10.2402	10.8177	8.35914	1890	1849	1623	1838	2724	2562	2381	3071	2282	2209	2613	1843
ENSMUSG00000001901	chr11	106008124	106034549	+	Kcnh6	192775	ENSMUST00000001965;ENSMUST00000145539	GO:0005216(ion channel activity);GO:0005242(inward rectifier potassium channel activity);GO:0005244(voltage-gated ion channel activity);GO:0005249(voltage-gated potassium channel activity);GO:0005267(potassium channel activity);GO:0005887(integral component of plasma membrane);GO:0006811(ion transport);GO:0006813(potassium ion transport);GO:0016020(membrane);GO:0016021(integral component of membr…	NA	K04909	NA	NA	potassium voltage-gated channel, subfamily H (eag-related), member 6 [Source:MGI Symbol;Acc:MGI:2684139]	protein_coding;nonsense_mediated_decay	R_MMU_112316(Neuronal_System);R_MMU_1296072(Voltage_gated_Potassium_channels);R_MMU_1296071(Potassium_Channels)	0.0207413	0.0330632	0.0312583	0.0391073	0.0418594	0.0963909	0.0156794	0	0.0154469	0	0.0363998	0	5	8	8	10	11	24	4	0	4	0	11	0
ENSMUSG00000001909	chr8	84686307	84699808	+	Trmt1	212528	ENSMUST00000175980;ENSMUST00000176914;ENSMUST00000177531;ENSMUST00000001974;ENSMUST00000109767;ENSMUST00000128537;ENSMUST00000177084;ENSMUST00000109768;ENSMUST00000131700;ENSMUST00000152301;ENSMUST00000127915;ENSMUST00000137953;ENSMUST00000150085;ENSMUST00000177364;ENSMUST00000175870;ENSMUST00000143427;ENSMUST00000177423;ENSMUST00000077990;ENSMUST00000125370;ENSMUST00000175784;ENSMUST00000177286;…	GO:0000049(tRNA binding);GO:0003723(RNA binding);GO:0004809(tRNA (guanine-N2-)-methyltransferase activity);GO:0008033(tRNA processing);GO:0008168(methyltransferase activity);GO:0016740(transferase activity);GO:0030488(tRNA methylation);GO:0032259(methylation);GO:0046872(metal ion binding);GO:0046872(metal ion binding)	NA	K00555	2.1.1.216;EC:2.1.1.215	NA	tRNA methyltransferase 1 [Source:MGI Symbol;Acc:MGI:1289155]	retained_intron;processed_transcript;protein_coding;nonsense_mediated_decay	NA	11.9712	11.5742	12.2901	11.9008	10.7188	11.1016	10.8432	12.9815	11.2766	11.2449	11.3357	13.2437	5057	4955	5565	5343	4691	4823	4795	6850	5063	4995	5636	6007
ENSMUSG00000001910	chr8	84670479	84687902	-	Nacc1	66830	ENSMUST00000001975;ENSMUST00000238434;ENSMUST00000238301;ENSMUST00000238449;ENSMUST00000238687	GO:0000978(RNA polymerase II cis-regulatory region sequence-specific DNA binding);GO:0003700(DNA-binding transcription factor activity);GO:0005515(protein binding);GO:0005634(nucleus);GO:0005654(nucleoplasm);GO:0005737(cytoplasm);GO:0006357(regulation of transcription by RNA polymerase II);GO:0008284(positive regulation of cell population proliferation);GO:0030054(cell junction);GO:0043231(intrac…	NA	NA	NA	NA	nucleus accumbens associated 1, BEN and BTB (POZ) domain containing [Source:MGI Symbol;Acc:MGI:1914080]	protein_coding	NA	52.6866	54.5993	56.6329	54.7086	48.9884	52.4225	49.8915	49.5888	50.8654	52.1689	53.7707	55.7367	16457	17281	18960	18152	15842	16834	16314	19357	16882	17129	19764	18691
ENSMUSG00000001911	chr8	84699876	84800140	-	Nfix	18032	ENSMUST00000148644;ENSMUST00000109764;ENSMUST00000076715;ENSMUST00000099070;ENSMUST00000109762;ENSMUST00000132236;ENSMUST00000126806	GO:0000122(negative regulation of transcription by RNA polymerase II);GO:0000977(RNA polymerase II regulatory region sequence-specific DNA binding);GO:0000981(DNA-binding transcription factor activity, RNA polymerase II-specific);GO:0001228(DNA-binding transcription activator activity, RNA polymerase II-specific);GO:0003677(DNA binding);GO:0003700(DNA-binding transcription factor activity);GO:000…	NA	K09171	NA	CTF/NFI	nuclear factor I/X [Source:MGI Symbol;Acc:MGI:97311]	processed_transcript;protein_coding;retained_intron	NA	10.3981	11.0758	11.1457	10.5515	11.8362	11.0097	10.6902	8.80733	11.1513	12.5804	11.542	11.4549	5111	5517	5874	5509	6025	5565	5502	5413	5826	6501	6678	6047
ENSMUSG00000001918	chr7	16781340	16798274	+	Slc1a5	20514	ENSMUST00000108496;ENSMUST00000127401;ENSMUST00000206444;ENSMUST00000135817;ENSMUST00000131664;ENSMUST00000147814;ENSMUST00000134407;ENSMUST00000141349	GO:0005886(plasma membrane);GO:0006868(glutamine transport);GO:0010585(glutamine secretion);GO:0015183(L-aspartate transmembrane transporter activity);GO:0015186(L-glutamine transmembrane transporter activity);GO:0015194(L-serine transmembrane transporter activity);GO:0015293(symporter activity);GO:0015825(L-serine transport);GO:0016020(membrane);GO:0016021(integral component of membrane);GO:0070…	04974(Protein digestion and absorption);05230(Central carbon metabolism in cancer);05230(Central carbon metabolism in cancer)	K05616	NA	NA	solute carrier family 1 (neutral amino acid transporter), member 5 [Source:MGI Symbol;Acc:MGI:105305]	protein_coding;retained_intron;processed_transcript	R_MMU_9013423(RAC3_GTPase_cycle);R_MMU_9012999(RHO_GTPase_cycle);R_MMU_425393(Transport_of_inorganic_cations/anions_and_amino_acids/oligopeptides);R_MMU_425407(SLC_mediated_transmembrane_transport);R_MMU_382551(Transport_of_small_molecules);R_MMU_9716542(Signaling_by_Rho_GTPases,_Miro_GTPases_and_RHOBTB3);R_MMU_194315(Signaling_by_Rho_GTPases);R_MMU_352230(Amino_acid_transport_across_the_plasma_m…	15.4121	17.5947	18.2719	22.2368	15.3068	16.1065	18.3842	23.7431	14.3607	16.4314	17.6777	30.1247	4303	4976	5464	6592	4422	4622	5372	8280	4258	4821	5806	9024
ENSMUSG00000001924	X	20658326	20683179	+	Uba1	22201	ENSMUST00000089217;ENSMUST00000152235;ENSMUST00000130694;ENSMUST00000001989;ENSMUST00000137892;ENSMUST00000136915	GO:0000166(nucleotide binding);GO:0000792(heterochromatin);GO:0004839(ubiquitin activating enzyme activity);GO:0005515(protein binding);GO:0005524(ATP binding);GO:0005634(nucleus);GO:0005654(nucleoplasm);GO:0005737(cytoplasm);GO:0005739(mitochondrion);GO:0005765(lysosomal membrane);GO:0005829(cytosol);GO:0006464(cellular protein modification process);GO:0006511(ubiquitin-dependent protein catabol…	04120(Ubiquitin mediated proteolysis);05012(Parkinson disease);05012(Parkinson disease)	K03178	EC:6.2.1.45	NA	ubiquitin-like modifier activating enzyme 1 [Source:MGI Symbol;Acc:MGI:98890]	protein_coding;processed_transcript	R_MMU_8852135(Protein_ubiquitination);R_MMU_597592(Post_translational_protein_modification);R_MMU_392499(Metabolism_of_proteins);R_MMU_168256(Immune_System);R_MMU_8866652(Synthesis_of_active_ubiquitin:_roles_of_E1_and_E2_enzymes);R_MMU_983168(Antigen_processing:_Ubiquitination_&_Proteasome_degradation);R_MMU_1280218(Adaptive_Immune_System);R_MMU_983169(Class_I_MHC_mediated_antigen_processing_&_pr…	129.112	132.202	139.891	152.053	116.084	123.899	131.835	157.087	118.278	127.254	125.54	161.526	41588	43147	48293	52021	38714	41031	44453	63234	40482	43086	47582	55857
ENSMUSG00000001930	chr6	125546774	125686679	+	Vwf	22371	ENSMUST00000100941;ENSMUST00000112254;ENSMUST00000112253;ENSMUST00000139678;ENSMUST00000129436;ENSMUST00000146264	GO:0002020(protease binding);GO:0005178(integrin binding);GO:0005515(protein binding);GO:0005518(collagen binding);GO:0005576(extracellular region);GO:0005783(endoplasmic reticulum);GO:0007155(cell adhesion);GO:0007596(blood coagulation);GO:0007599(hemostasis);GO:0019865(immunoglobulin binding);GO:0030168(platelet activation);GO:0031589(cell-substrate adhesion);GO:0033093(Weibel-Palade body);GO:0…	04151(PI3K-Akt signaling pathway);04510(Focal adhesion);04512(ECM-receptor interaction);04610(Complement and coagulation cascades);04611(Platelet activation);05165(Human papillomavirus infection);05165(Human papillomavirus infection)	K03900	NA	NA	Von Willebrand factor [Source:MGI Symbol;Acc:MGI:98941]	protein_coding;retained_intron;processed_transcript	R_MMU_76009(Platelet_Aggregation_(Plug_Formation));R_MMU_354192(Integrin_signaling);R_MMU_5683057(MAPK_family_signaling_cascades);R_MMU_430116(GP1b_IX_V_activation_signalling);R_MMU_5673001(RAF/MAP_kinase_cascade);R_MMU_109582(Hemostasis);R_MMU_140837(Intrinsic_Pathway_of_Fibrin_Clot_Formation);R_MMU_354194(GRB2:SOS_provides_linkage_to_MAPK_signaling_for_Integrins);R_MMU_1474244(Extracellular_mat…	0.0219184	0.02298	0.0249124	0.0301641	0.025885	0.0401751	0.0117206	0.0658809	0.0169459	0.0232618	0.0158409	0.0272515	24	26	30	35	31	45	14	90	20	27	22	32
ENSMUSG00000001942	chr9	37555698	37649655	+	Siae	22619	ENSMUST00000213126;ENSMUST00000215678;ENSMUST00000215474;ENSMUST00000217567;ENSMUST00000213964	GO:0001681(sialate O-acetylesterase activity);GO:0002682(regulation of immune system process);GO:0005737(cytoplasm);GO:0005764(lysosome);GO:0005975(carbohydrate metabolic process);GO:0016787(hydrolase activity);GO:0052689(carboxylic ester hydrolase activity);GO:0052689(carboxylic ester hydrolase activity)	NA	K05970	EC:3.1.1.53	NA	sialic acid acetylesterase [Source:MGI Symbol;Acc:MGI:104803]	protein_coding;retained_intron	NA	0.355183	0.333494	0.295192	0.274068	0.390045	0.305377	0.294398	0.256659	0.350113	0.378257	0.471188	0.353163	251	239	224	207	286	223	219	227	263	281	391	268
ENSMUSG00000001946	chr9	37528078	37538319	+	Esam	69524	ENSMUST00000002011	GO:0005886(plasma membrane);GO:0005911(cell-cell junction);GO:0005912(adherens junction);GO:0005923(bicellular tight junction);GO:0007155(cell adhesion);GO:0007156(homophilic cell adhesion via plasma membrane adhesion molecules);GO:0016020(membrane);GO:0016021(integral component of membrane);GO:0016338(calcium-independent cell-cell adhesion via plasma membrane cell-adhesion molecules);GO:0030054(…	04514(Cell adhesion molecules (CAMs));04670(Leukocyte transendothelial migration)	K06787	NA	NA	endothelial cell-specific adhesion molecule [Source:MGI Symbol;Acc:MGI:1916774]	protein_coding	R_MMU_109582(Hemostasis);R_MMU_202733(Cell_surface_interactions_at_the_vascular_wall)	0	0	0	0.0343916	0.0269505	0	0	0.0384722	0.0623393	0.0280004	0	0.0930672	0	0	0	7	6	0	0	10	13	6	0	20
ENSMUSG00000001948	chr9	37603290	37613722	-	Spa17	20686	ENSMUST00000002013;ENSMUST00000214786;ENSMUST00000215336	GO:0005515(protein binding);GO:0005516(calmodulin binding);GO:0005737(cytoplasm);GO:0005929(cilium);GO:0007339(binding of sperm to zona pellucida);GO:0009897(external side of plasma membrane);GO:0016020(membrane);GO:0031514(motile cilium);GO:0035686(sperm fibrous sheath);GO:0097228(sperm principal piece);GO:0097228(sperm principal piece)	NA	NA	NA	NA	sperm autoantigenic protein 17 [Source:MGI Symbol;Acc:MGI:1333778]	protein_coding;retained_intron	NA	0.539235	0.340506	0.309816	0.26269	0.629084	0.66167	0.581834	0.503547	0.213927	0.331979	0.458265	0.698714	39	25	24	20	47	50	44	46	17	26	39	56
ENSMUSG00000001962	X	74313033	74320149	+	Fam50a	108160	ENSMUST00000114160;ENSMUST00000138242;ENSMUST00000149312	GO:0005634(nucleus);GO:0005654(nucleoplasm);GO:0006325(chromatin organization);GO:0006325(chromatin organization)	NA	K13119	NA	NA	family with sequence similarity 50, member A [Source:MGI Symbol;Acc:MGI:1351626]	protein_coding;retained_intron	NA	33.7053	31.9277	31.5766	27.8597	31.4609	30.8388	28.8764	25.5507	37.7134	35.9896	32.0815	25.1284	5156	4949	5176	4526	4982	4850	4625	4885	6130	5787	5774	4127
ENSMUSG00000001964	X	74254687	74261548	+	Emd	13726	ENSMUST00000002029;ENSMUST00000129516;ENSMUST00000119197;ENSMUST00000088313	GO:0003779(actin binding);GO:0005515(protein binding);GO:0005634(nucleus);GO:0005635(nuclear envelope);GO:0005637(nuclear inner membrane);GO:0005640(nuclear outer membrane);GO:0005652(nuclear lamina);GO:0005654(nucleoplasm);GO:0005737(cytoplasm);GO:0005783(endoplasmic reticulum);GO:0005819(spindle);GO:0005874(microtubule);GO:0016020(membrane);GO:0016021(integral component of membrane);GO:0031616(…	05410(Hypertrophic cardiomyopathy (HCM));05412(Arrhythmogenic right ventricular cardiomyopathy (ARVC));05414(Dilated cardiomyopathy (DCM));05414(Dilated cardiomyopathy (DCM))	K12569	NA	NA	emerin [Source:MGI Symbol;Acc:MGI:108117]	protein_coding;processed_transcript	R_MMU_4419969(Depolymerisation_of_the_Nuclear_Lamina);R_MMU_9013405(RHOD_GTPase_cycle);R_MMU_9013423(RAC3_GTPase_cycle);R_MMU_9012999(RHO_GTPase_cycle);R_MMU_9609507(Protein_localization);R_MMU_9013404(RAC2_GTPase_cycle);R_MMU_1640170(Cell_Cycle);R_MMU_69278(Cell_Cycle,_Mitotic);R_MMU_2980766(Nuclear_Envelope_Breakdown);R_MMU_9609523(Insertion_of_tail_anchored_proteins_into_the_endoplasmic_reticu…	33.321	34.8124	37.8692	37.7278	33.7522	34.3437	37.7272	36.3026	36.7596	34.5311	34.2791	36.8207	5607	5936	6830	6745	5881	5941	6646	7635	6573	6108	6788	6651
ENSMUSG00000001983	chr11	106066061	106073612	+	Taco1	70207	ENSMUST00000002048	GO:0003729(mRNA binding);GO:0005515(protein binding);GO:0005739(mitochondrion);GO:0006417(regulation of translation);GO:0019843(rRNA binding);GO:0033617(mitochondrial respiratory chain complex IV assembly);GO:0061743(motor learning);GO:0070129(regulation of mitochondrial translation);GO:0097177(mitochondrial ribosome binding);GO:1904959(regulation of cytochrome-c oxidase activity)	NA	K18189	NA	NA	translational activator of mitochondrially encoded cytochrome c oxidase I [Source:MGI Symbol;Acc:MGI:1917457]	protein_coding	R_MMU_9711123(Cellular_response_to_chemical_stress);R_MMU_1430728(Metabolism);R_MMU_2262752(Cellular_responses_to_stress);R_MMU_73857(RNA_Polymerase_II_Transcription);R_MMU_212436(Generic_Transcription_Pathway);R_MMU_8953897(Cellular_responses_to_external_stimuli);R_MMU_3700989(Transcriptional_Regulation_by_TP53);R_MMU_5628897(TP53_Regulates_Metabolic_Genes);R_MMU_9707564(Cytoprotection_by_HMOX1)…	9.57772	8.99625	9.60786	11.0725	9.84176	9.80052	10.2401	10.0678	8.41641	8.2684	9.74069	10.9961	886	843	952	1088	942	932	991	1164	827	804	1060	1092
ENSMUSG00000001985	chr4	125490700	125714173	+	Grik3	14807	ENSMUST00000030676	GO:0001640(adenylate cyclase inhibiting G protein-coupled glutamate receptor activity);GO:0004970(ionotropic glutamate receptor activity);GO:0005216(ion channel activity);GO:0005515(protein binding);GO:0005886(plasma membrane);GO:0005887(integral component of plasma membrane);GO:0006811(ion transport);GO:0007196(adenylate cyclase-inhibiting G protein-coupled glutamate receptor signaling pathway);…	04080(Neuroactive ligand-receptor interaction);04724(Glutamatergic synapse)	K05203	NA	NA	glutamate receptor, ionotropic, kainate 3 [Source:MGI Symbol;Acc:MGI:95816]	protein_coding	R_MMU_112315(Transmission_across_Chemical_Synapses);R_MMU_451308(Activation_of_Ca_permeable_Kainate_Receptor);R_MMU_500657(Presynaptic_function_of_Kainate_receptors);R_MMU_451306(Ionotropic_activity_of_kainate_receptors);R_MMU_112314(Neurotransmitter_receptors_and_postsynaptic_signal_transmission);R_MMU_451326(Activation_of_kainate_receptors_upon_glutamate_binding);R_MMU_112316(Neuronal_System)	0	0	0	0	0	0	0	0.005302	0	0	0	0	0	0	0	0	0	0	0	4	0	0	0	0
ENSMUSG00000001986	X	41400854	41676592	+	Gria3	53623	ENSMUST00000076349;ENSMUST00000148212	GO:0001540(amyloid-beta binding);GO:0001919(regulation of receptor recycling);GO:0004970(ionotropic glutamate receptor activity);GO:0004971(AMPA glutamate receptor activity);GO:0005216(ion channel activity);GO:0005515(protein binding);GO:0005886(plasma membrane);GO:0006811(ion transport);GO:0014069(postsynaptic density);GO:0015276(ligand-gated ion channel activity);GO:0016020(membrane);GO:0016021…	04024(cAMP signaling pathway);04080(Neuroactive ligand-receptor interaction);04713(Circadian entrainment);04723(Retrograde endocannabinoid signaling);04724(Glutamatergic synapse);04728(Dopaminergic synapse);04730(Long-term depression);05031(Amphetamine addiction);05033(Nicotine addiction);05202(Transcriptional misregulation in cancer);05202(Transcriptional misregulation in cancer)	K05199	NA	NA	glutamate receptor, ionotropic, AMPA3 (alpha 3) [Source:MGI Symbol;Acc:MGI:95810]	protein_coding;retained_intron	R_MMU_6794362(Protein_protein_interactions_at_synapses);R_MMU_112315(Transmission_across_Chemical_Synapses);R_MMU_399721(Glutamate_binding,_activation_of_AMPA_receptors_and_synaptic_plasticity);R_MMU_416993(Trafficking_of_GluR2_containing_AMPA_receptors);R_MMU_399710(Activation_of_AMPA_receptors);R_MMU_399719(Trafficking_of_AMPA_receptors);R_MMU_442755(Activation_of_NMDA_receptors_and_postsynapti…	0.00509879	0	0.0124608	0	0.00574601	0.0146628	0	0.0216147	0.00569391	0.00691038	0.0121055	0	4	0	9	0	4	10	0	18	4	5	10	0
ENSMUSG00000001988	chr7	16455721	16477728	-	Npas1	18142	ENSMUST00000210748;ENSMUST00000002053;ENSMUST00000211103;ENSMUST00000211695	GO:0000122(negative regulation of transcription by RNA polymerase II);GO:0000981(DNA-binding transcription factor activity, RNA polymerase II-specific);GO:0001964(startle response);GO:0003677(DNA binding);GO:0005515(protein binding);GO:0005634(nucleus);GO:0006355(regulation of transcription, DNA-templated);GO:0006357(regulation of transcription by RNA polymerase II);GO:0042711(maternal behavior);…	NA	K09098	NA	bHLH	neuronal PAS domain protein 1 [Source:MGI Symbol;Acc:MGI:109205]	protein_coding;retained_intron	NA	3.80427	4.32295	4.57049	2.62282	5.18535	5.71095	4.6162	3.67969	4.10017	4.30909	4.53129	2.70935	767	883	988	561	1081	1184	974	926	878	913	1075	586
ENSMUSG00000001995	chr8	125418063	125569756	-	Sipa1l2	244668	ENSMUST00000108775;ENSMUST00000212168;ENSMUST00000212987;ENSMUST00000212604	GO:0003674(molecular_function);GO:0005096(GTPase activator activity);GO:0005515(protein binding);GO:0005575(cellular_component);GO:0008150(biological_process);GO:0043547(positive regulation of GTPase activity);GO:0051056(regulation of small GTPase mediated signal transduction);GO:0051056(regulation of small GTPase mediated signal transduction)	04015(Rap1 signaling pathway);04015(Rap1 signaling pathway)	K17702	NA	NA	signal-induced proliferation-associated 1 like 2 [Source:MGI Symbol;Acc:MGI:2676970]	protein_coding;retained_intron	NA	4.19828	4.57648	5.27836	5.50722	4.22827	4.55207	4.35484	4.58061	4.34438	4.511	4.56183	5.83634	2701	2982	3637	3761	2815	3009	2932	3682	2968	3049	3451	4029
ENSMUSG00000001998	chr2	127008717	127067909	+	Ap4e1	108011	ENSMUST00000149254;ENSMUST00000129859;ENSMUST00000110394;ENSMUST00000002063;ENSMUST00000110393	GO:0005515(protein binding);GO:0005794(Golgi apparatus);GO:0005802(trans-Golgi network);GO:0006886(intracellular protein transport);GO:0006898(receptor-mediated endocytosis);GO:0015031(protein transport);GO:0016020(membrane);GO:0016192(vesicle-mediated transport);GO:0030117(membrane coat);GO:0030124(AP-4 adaptor complex);GO:0140312(cargo adaptor activity);GO:0140312(cargo adaptor activity)	04142(Lysosome);04142(Lysosome)	K12400	NA	NA	adaptor-related protein complex AP-4, epsilon 1 [Source:MGI Symbol;Acc:MGI:1336993]	retained_intron;protein_coding;nonsense_mediated_decay	R_MMU_432720(Lysosome_Vesicle_Biogenesis);R_MMU_5653656(Vesicle_mediated_transport);R_MMU_432722(Golgi_Associated_Vesicle_Biogenesis);R_MMU_199991(Membrane_Trafficking);R_MMU_199992(trans_Golgi_Network_Vesicle_Budding)	0.377846	0.291408	0.217442	0.316793	0.330588	0.34472	0.27361	0.369382	0.365946	0.302775	0.382857	0.338229	249	195	153	222	225	233	189	303	257	211	296	239
ENSMUSG00000001999	chr2	127070665	127097084	+	Blvra	109778	ENSMUST00000142861;ENSMUST00000002064;ENSMUST00000135529;ENSMUST00000142737	GO:0000166(nucleotide binding);GO:0004074(biliverdin reductase activity);GO:0005737(cytoplasm);GO:0005829(cytosol);GO:0008270(zinc ion binding);GO:0016491(oxidoreductase activity);GO:0042167(heme catabolic process);GO:0046872(metal ion binding);GO:0055114(oxidation-reduction process);GO:0055114(oxidation-reduction process)	00860(Porphyrin and chlorophyll metabolism);00860(Porphyrin and chlorophyll metabolism)	K00214	EC:1.3.1.24	NA	biliverdin reductase A [Source:MGI Symbol;Acc:MGI:88170]	retained_intron;protein_coding	R_MMU_9711123(Cellular_response_to_chemical_stress);R_MMU_189445(Metabolism_of_porphyrins);R_MMU_1430728(Metabolism);R_MMU_2262752(Cellular_responses_to_stress);R_MMU_8953897(Cellular_responses_to_external_stimuli);R_MMU_9707564(Cytoprotection_by_HMOX1);R_MMU_189483(Heme_degradation)	16.5332	17.2005	17.0789	19.0702	17.817	16.1667	17.6573	20.8065	17.9802	17.3502	16.3911	18.4651	2706	2851	2993	3313	3017	2718	3023	4252	3125	2983	3156	3242
ENSMUSG00000002006	X	73793359	73824969	-	Pdzd4	245469	ENSMUST00000002080	GO:0005515(protein binding);GO:0005737(cytoplasm);GO:0005938(cell cortex)	NA	K15682	EC:2.3.2.27	NA	PDZ domain containing 4 [Source:MGI Symbol;Acc:MGI:2443483]	protein_coding	NA	2.96431	2.8335	2.65114	2.49299	2.07065	2.98301	2.45652	2.12667	3.02637	2.86183	2.93114	2.2653	787	762	754	703	569	814	683	706	854	799	916	646
ENSMUSG00000002007	X	73774405	73778925	+	Srpk3	56504	ENSMUST00000002081;ENSMUST00000136664;ENSMUST00000137045;ENSMUST00000139630	GO:0000165(MAPK cascade);GO:0000166(nucleotide binding);GO:0000245(spliceosomal complex assembly);GO:0004672(protein kinase activity);GO:0004674(protein serine/threonine kinase activity);GO:0004707(MAP kinase activity);GO:0005524(ATP binding);GO:0005634(nucleus);GO:0005737(cytoplasm);GO:0006468(protein phosphorylation);GO:0007275(multicellular organism development);GO:0007517(muscle organ develop…	NA	K08832	EC:2.7.11.1	NA	serine/arginine-rich protein specific kinase 3 [Source:MGI Symbol;Acc:MGI:1891338]	protein_coding;retained_intron	NA	0	0	0.0161799	0	0	0	0.0134164	0	0	0	0	0.0712142	0	0	4	0	0	0	4	0	0	0	0	15
ENSMUSG00000002010	X	73778963	73786897	-	Idh3g	15929	ENSMUST00000052761;ENSMUST00000156299;ENSMUST00000129070;ENSMUST00000148419;ENSMUST00000130119;ENSMUST00000140944;ENSMUST00000142707;ENSMUST00000129367	GO:0000166(nucleotide binding);GO:0000287(magnesium ion binding);GO:0004449(isocitrate dehydrogenase (NAD+) activity);GO:0005524(ATP binding);GO:0005730(nucleolus);GO:0005739(mitochondrion);GO:0006099(tricarboxylic acid cycle);GO:0006102(isocitrate metabolic process);GO:0006103(2-oxoglutarate metabolic process);GO:0006734(NADH metabolic process);GO:0016616(oxidoreductase activity, acting on the C…	00020(Citrate cycle (TCA cycle));00020(Citrate cycle (TCA cycle))	K00030	EC:1.1.1.41	NA	isocitrate dehydrogenase 3 (NAD+), gamma [Source:MGI Symbol;Acc:MGI:1099463]	protein_coding;retained_intron;processed_transcript	R_MMU_1430728(Metabolism);R_MMU_71403(Citric_acid_cycle_(TCA_cycle));R_MMU_71406(Pyruvate_metabolism_and_Citric_Acid_(TCA)_cycle);R_MMU_1428517(The_citric_acid_(TCA)_cycle_and_respiratory_electron_transport)	31.4509	32.5743	32.8021	32.8361	26.7267	27.3982	27.6703	30.3135	33.2343	31.9417	31.4512	33.2747	5682	5964	6351	6302	4999	5088	5234	6842	6380	6065	6685	6453
ENSMUSG00000002012	X	73655994	73659828	-	Pnck	93843	ENSMUST00000114473;ENSMUST00000002087;ENSMUST00000114472;ENSMUST00000129106;ENSMUST00000144187	GO:0000166(nucleotide binding);GO:0004672(protein kinase activity);GO:0004674(protein serine/threonine kinase activity);GO:0004683(calmodulin-dependent protein kinase activity);GO:0005516(calmodulin binding);GO:0005524(ATP binding);GO:0005634(nucleus);GO:0005737(cytoplasm);GO:0006468(protein phosphorylation);GO:0016301(kinase activity);GO:0016310(phosphorylation);GO:0016740(transferase activity);…	NA	K08795	EC:2.7.11.17	NA	pregnancy upregulated non-ubiquitously expressed CaM kinase [Source:MGI Symbol;Acc:MGI:1347357]	protein_coding;retained_intron	NA	0.373671	0.547059	0.312067	0.292343	0.377743	0.259801	0.255345	0.382337	0.626747	0.233011	0.498964	0.324344	51	74	45	41	53	36	36	64	89	34	79	48
ENSMUSG00000002014	X	73787028	73790830	+	Ssr4	20832	ENSMUST00000166518;ENSMUST00000002090;ENSMUST00000136544;ENSMUST00000155552;ENSMUST00000141721;ENSMUST00000130738;ENSMUST00000142829;ENSMUST00000129239	GO:0003674(molecular_function);GO:0005783(endoplasmic reticulum);GO:0005784(Sec61 translocon complex);GO:0005789(endoplasmic reticulum membrane);GO:0008150(biological_process);GO:0012505(endomembrane system);GO:0016020(membrane);GO:0016021(integral component of membrane);GO:0016021(integral component of membrane)	04141(Protein processing in endoplasmic reticulum);04141(Protein processing in endoplasmic reticulum)	K04571	NA	NA	signal sequence receptor, delta [Source:MGI Symbol;Acc:MGI:1099464]	protein_coding;retained_intron	NA	20.9416	21.4236	21.0461	21.6835	19.8212	18.9022	19.5979	20.7549	20.0158	20.8255	20.8475	23.0793	4338	4496	4671	4770	4251	4025	4250	5372	4407	4535	5080	5131
ENSMUSG00000002015	X	73686178	73716175	-	Bcap31	27061	ENSMUST00000002091	GO:0000139(Golgi membrane);GO:0005515(protein binding);GO:0005739(mitochondrion);GO:0005783(endoplasmic reticulum);GO:0005789(endoplasmic reticulum membrane);GO:0005811(lipid droplet);GO:0005887(integral component of plasma membrane);GO:0006886(intracellular protein transport);GO:0006888(endoplasmic reticulum to Golgi vesicle-mediated transport);GO:0006915(apoptotic process);GO:0007204(positive r…	04141(Protein processing in endoplasmic reticulum);05165(Human papillomavirus infection)	K14009	NA	NA	B cell receptor associated protein 31 [Source:MGI Symbol;Acc:MGI:1350933]	protein_coding	R_MMU_8980692(RHOA_GTPase_cycle);R_MMU_111465(Apoptotic_cleavage_of_cellular_proteins);R_MMU_9012999(RHO_GTPase_cycle);R_MMU_5357801(Programmed_Cell_Death);R_MMU_75153(Apoptotic_execution_phase);R_MMU_168256(Immune_System);R_MMU_9716542(Signaling_by_Rho_GTPases,_Miro_GTPases_and_RHOBTB3);R_MMU_194315(Signaling_by_Rho_GTPases);R_MMU_983170(Antigen_Presentation:_Folding,_assembly_and_peptide_loadin…	180.096	176.283	192.547	185.874	185.604	181.799	187.597	195.621	187.058	189.92	179.471	172.547	14674	14553	16814	16086	15657	15229	16001	19919	16195	16266	17207	15094
ENSMUSG00000002017	chr17	75537086	75551946	-	Fam98a	72722	ENSMUST00000112507;ENSMUST00000234785;ENSMUST00000140729;ENSMUST00000235026;ENSMUST00000141969	GO:0005515(protein binding);GO:0006479(protein methylation);GO:0008276(protein methyltransferase activity);GO:0008284(positive regulation of cell population proliferation);GO:0010628(positive regulation of gene expression);GO:0032418(lysosome localization);GO:0072669(tRNA-splicing ligase complex);GO:1900029(positive regulation of ruffle assembly);GO:1900029(positive regulation of ruffle assembly)	NA	NA	NA	NA	family with sequence similarity 98, member A [Source:MGI Symbol;Acc:MGI:1919972]	protein_coding;retained_intron;processed_transcript	NA	7.23209	7.80709	8.49336	8.3946	7.68526	7.15003	8.43125	10.7524	7.90698	7.95228	8.45158	11.7561	1725	1887	2172	2127	1898	1754	2105	3204	2003	1994	2372	3009
ENSMUSG00000002020	chr12	84783212	84876532	-	Ltbp2	16997	ENSMUST00000002073;ENSMUST00000110254;ENSMUST00000163189;ENSMUST00000163214;ENSMUST00000165141;ENSMUST00000168699	GO:0005509(calcium ion binding);GO:0097435(supramolecular fiber organization);GO:0097435(supramolecular fiber organization)	NA	K08023	NA	NA	latent transforming growth factor beta binding protein 2 [Source:MGI Symbol;Acc:MGI:99502]	protein_coding;retained_intron	R_MMU_2129379(Molecules_associated_with_elastic_fibres);R_MMU_1474244(Extracellular_matrix_organization);R_MMU_1566948(Elastic_fibre_formation)	6.91667	6.96517	6.90576	6.5275	5.24527	5.52144	5.00969	4.4801	6.22146	7.06808	6.78323	5.39056	3785	3861	4050	3793	2972	3107	2870	3065	3617	4065	4367	3167
ENSMUSG00000002028	chr9	44803355	44881296	-	Kmt2a	214162	ENSMUST00000002095;ENSMUST00000114689;ENSMUST00000138119	GO:0000976(transcription regulatory region sequence-specific DNA binding);GO:0003677(DNA binding);GO:0003682(chromatin binding);GO:0005515(protein binding);GO:0005634(nucleus);GO:0005654(nucleoplasm);GO:0005829(cytosol);GO:0006306(DNA methylation);GO:0006325(chromatin organization);GO:0006355(regulation of transcription, DNA-templated);GO:0008168(methyltransferase activity);GO:0008270(zinc ion bi…	00310(Lysine degradation);04934(Cushing syndrome);05202(Transcriptional misregulation in cancer);05202(Transcriptional misregulation in cancer)	K09186	EC:2.1.1.43	NA	lysine (K)-specific methyltransferase 2A [Source:MGI Symbol;Acc:MGI:96995]	protein_coding;nonsense_mediated_decay	R_MMU_73857(RNA_Polymerase_II_Transcription);R_MMU_212436(Generic_Transcription_Pathway);R_MMU_3214841(PKMTs_methylate_histone_lysines);R_MMU_74160(Gene_expression_(Transcription));R_MMU_8878171(Transcriptional_regulation_by_RUNX1);R_MMU_8939236(RUNX1_regulates_transcription_of_genes_involved_in_differentiation_of_HSCs);R_MMU_8936459(RUNX1_regulates_genes_involved_in_megakaryocyte_differentiation…	1.09319	1.0117	1.02512	0.790687	1.0192	1.1612	0.846696	0.735115	1.22057	1.10645	1.22679	1.10249	1219	1143	1225	937	1176	1331	988	1025	1446	1296	1609	1319
ENSMUSG00000002031	chr9	44767908	44793447	+	Ift46	76568	ENSMUST00000154090;ENSMUST00000002099;ENSMUST00000128150;ENSMUST00000239014;ENSMUST00000143654;ENSMUST00000124534;ENSMUST00000214854;ENSMUST00000125877;ENSMUST00000238800;ENSMUST00000147559;ENSMUST00000118186;ENSMUST00000133167;ENSMUST00000142586;ENSMUST00000149020	GO:0005515(protein binding);GO:0005737(cytoplasm);GO:0005813(centrosome);GO:0005856(cytoskeleton);GO:0005929(cilium);GO:0007224(smoothened signaling pathway);GO:0015031(protein transport);GO:0030992(intraciliary transport particle B);GO:0031514(motile cilium);GO:0031647(regulation of protein stability);GO:0035082(axoneme assembly);GO:0042073(intraciliary transport);GO:0042995(cell projection);GO:…	NA	K19682	NA	NA	intraflagellar transport 46 [Source:MGI Symbol;Acc:MGI:1923818]	processed_transcript;protein_coding;retained_intron	R_MMU_5617833(Cilium_Assembly);R_MMU_1852241(Organelle_biogenesis_and_maintenance);R_MMU_5620924(Intraflagellar_transport)	14.8643	15.3938	16.2016	18.0394	13.4898	12.6257	14.5183	18.4408	13.7641	13.9034	14.6205	18.4852	6379	6693	7450	8224	5993	5571	6521	9889	6275	6273	7382	8517
ENSMUSG00000002032	chr9	44793769	44799307	-	Tmem25	71687	ENSMUST00000213203;ENSMUST00000114705;ENSMUST00000132020;ENSMUST00000002100;ENSMUST00000214833	GO:0005515(protein binding);GO:0005576(extracellular region);GO:0005764(lysosome);GO:0005768(endosome);GO:0005770(late endosome);GO:0005886(plasma membrane);GO:0016020(membrane);GO:0016021(integral component of membrane);GO:0031647(regulation of protein stability);GO:0090394(negative regulation of excitatory postsynaptic potential);GO:0090394(negative regulation of excitatory postsynaptic potenti…	NA	K22652	NA	NA	transmembrane protein 25 [Source:MGI Symbol;Acc:MGI:1918937]	nonsense_mediated_decay;protein_coding	NA	0.380776	0.326123	0.482664	0.465322	0.177087	0.322894	0.382318	0.443838	0.33842	0.405732	0.418712	0.569059	83	72	112	107	40	72	87	120	79	92	107	133
ENSMUSG00000002033	chr9	44969572	44980431	-	Cd3g	12502	ENSMUST00000002101	GO:0002250(adaptive immune response);GO:0002376(immune system process);GO:0004888(transmembrane signaling receptor activity);GO:0005515(protein binding);GO:0005829(cytosol);GO:0005886(plasma membrane);GO:0007163(establishment or maintenance of cell polarity);GO:0007166(cell surface receptor signaling pathway);GO:0009897(external side of plasma membrane);GO:0015031(protein transport);GO:0016020(me…	04640(Hematopoietic cell lineage);04658(Th1 and Th2 cell differentiation);04659(Th17 cell differentiation);04660(T cell receptor signaling pathway);05142(Chagas disease (American trypanosomiasis));05162(Measles);05166(Human T-cell leukemia virus 1 infection);05169(Epstein-Barr virus infection);05170(Human immunodeficiency virus 1 infection)	K06452	NA	NA	CD3 antigen, gamma polypeptide [Source:MGI Symbol;Acc:MGI:88333]	protein_coding	R_MMU_5653656(Vesicle_mediated_transport);R_MMU_2029481(FCGR_activation);R_MMU_2029480(Fcgamma_receptor_(FCGR)_dependent_phagocytosis);R_MMU_202430(Translocation_of_ZAP_70_to_Immunological_synapse);R_MMU_202427(Phosphorylation_of_CD3_and_TCR_zeta_chains);R_MMU_2029482(Regulation_of_actin_dynamics_for_phagocytic_cup_formation);R_MMU_8856825(Cargo_recognition_for_clathrin_mediated_endocytosis);R_MM…	0	0	0	0	0	0	0	0	0	0	0	0.0169385	0	0	0	0	0	0	0	0	0	0	0	4
ENSMUSG00000002043	chr7	19508395	19516145	+	Trappc6a	67091	ENSMUST00000207730;ENSMUST00000136873;ENSMUST00000147114;ENSMUST00000002112;ENSMUST00000108455;ENSMUST00000129808;ENSMUST00000135972	GO:0005783(endoplasmic reticulum);GO:0005794(Golgi apparatus);GO:0005801(cis-Golgi network);GO:0005802(trans-Golgi network);GO:0006888(endoplasmic reticulum to Golgi vesicle-mediated transport);GO:0016192(vesicle-mediated transport);GO:0030008(TRAPP complex);GO:0043087(regulation of GTPase activity);GO:0043473(pigmentation);GO:0048193(Golgi vesicle transport);GO:1903232(melanosome assembly);GO:19…	NA	K20304	NA	NA	trafficking protein particle complex 6A [Source:MGI Symbol;Acc:MGI:1914341]	retained_intron;nonsense_mediated_decay;protein_coding	R_MMU_5653656(Vesicle_mediated_transport);R_MMU_199977(ER_to_Golgi_Anterograde_Transport);R_MMU_948021(Transport_to_the_Golgi_and_subsequent_modification);R_MMU_597592(Post_translational_protein_modification);R_MMU_392499(Metabolism_of_proteins);R_MMU_446203(Asparagine_N_linked_glycosylation);R_MMU_204005(COPII_mediated_vesicle_transport);R_MMU_199991(Membrane_Trafficking);R_MMU_8876198(RAB_GEFs_…	72.6049	77.8451	69.2412	69.0402	69.9705	73.3666	74.1576	68.2845	74.5354	73.1477	71.6114	56.4909	7714	8380	7885	7792	7698	8015	8249	9066	8415	8169	8951	6444
ENSMUSG00000002052	chr11	78206746	78245987	-	Supt6	20926	ENSMUST00000002121;ENSMUST00000108314	GO:0001825(blastocyst formation);GO:0003676(nucleic acid binding);GO:0003677(DNA binding);GO:0005515(protein binding);GO:0005634(nucleus);GO:0006139(nucleobase-containing compound metabolic process);GO:0006368(transcription elongation from RNA polymerase II promoter);GO:0006397(mRNA processing);GO:0008023(transcription elongation factor complex);GO:0008380(RNA splicing);GO:0010793(regulation of m…	NA	K11292	NA	NA	SPT6, histone chaperone and transcription elongation factor [Source:MGI Symbol;Acc:MGI:107726]	protein_coding;retained_intron	R_MMU_674695(RNA_Polymerase_II_Pre_transcription_Events);R_MMU_73857(RNA_Polymerase_II_Transcription);R_MMU_75955(RNA_Polymerase_II_Transcription_Elongation);R_MMU_74160(Gene_expression_(Transcription));R_MMU_112382(Formation_of_RNA_Pol_II_elongation_complex)	10.7071	10.0365	11.2896	12.0093	10.1844	9.61677	9.97605	11.1094	10.9643	11.3044	11.909	12.8398	5078	4823	5739	6050	5001	4689	4953	6585	5525	5636	6646	6538
ENSMUSG00000002055	chr11	78301529	78322457	+	Spag5	54141	ENSMUST00000045026;ENSMUST00000133579;ENSMUST00000146068;ENSMUST00000141026;ENSMUST00000150016;ENSMUST00000149711;ENSMUST00000128359;ENSMUST00000125477	GO:0000070(mitotic sister chromatid segregation);GO:0000775(chromosome, centromeric region);GO:0000776(kinetochore);GO:0000777(condensed chromosome kinetochore);GO:0000922(spindle pole);GO:0005694(chromosome);GO:0005737(cytoplasm);GO:0005815(microtubule organizing center);GO:0005819(spindle);GO:0005856(cytoskeleton);GO:0005874(microtubule);GO:0005876(spindle microtubule);GO:0007049(cell cycle);GO…	NA	K21764	NA	NA	sperm associated antigen 5 [Source:MGI Symbol;Acc:MGI:1927470]	protein_coding;retained_intron;processed_transcript	NA	9.12368	9.05388	8.85112	9.5252	7.06018	6.62336	6.74417	7.67566	8.55734	8.47199	8.95795	9.50569	3434	3453	3570	3807	2751	2563	2658	3610	3422	3352	3966	3841
ENSMUSG00000002057	chr11	78357577	78386558	-	Foxn1	15218	ENSMUST00000108294	GO:0001228(DNA-binding transcription activator activity, RNA polymerase II-specific);GO:0001942(hair follicle development);GO:0002260(lymphocyte homeostasis);GO:0002360(T cell lineage commitment);GO:0003677(DNA binding);GO:0003700(DNA-binding transcription factor activity);GO:0005634(nucleus);GO:0006355(regulation of transcription, DNA-templated);GO:0007275(multicellular organism development);GO:…	NA	K09407	NA	Fork_head	forkhead box N1 [Source:MGI Symbol;Acc:MGI:102949]	protein_coding	NA	0.045868	0	0	0.051248	0	0	0	0.013559	0.047022	0.063653	0.045205	0.034399	10	0	0	12	0	0	0	4	11	15	12	8
ENSMUSG00000002058	chr11	78343482	78349164	+	Unc119	22248	ENSMUST00000002127;ENSMUST00000154700;ENSMUST00000108295;ENSMUST00000149161;ENSMUST00000100755;ENSMUST00000155471;ENSMUST00000125720	GO:0000281(mitotic cytokinesis);GO:0000922(spindle pole);GO:0005515(protein binding);GO:0005737(cytoplasm);GO:0005813(centrosome);GO:0005815(microtubule organizing center);GO:0005819(spindle);GO:0005856(cytoskeleton);GO:0006897(endocytosis);GO:0007399(nervous system development);GO:0007601(visual perception);GO:0008289(lipid binding);GO:0015031(protein transport);GO:0042953(lipoprotein transport)…	NA	NA	NA	NA	unc-119 lipid binding chaperone [Source:MGI Symbol;Acc:MGI:1328357]	protein_coding;retained_intron	NA	34.1702	38.4285	37.2677	36.6329	28.8133	30.537	33.1877	35.7303	34.6011	33.5323	34.4059	38.4653	5594	6373	6538	6371	4885	5140	5688	7309	6020	5771	6626	6760
ENSMUSG00000002059	chr11	78188430	78192193	+	Rab34	19376	ENSMUST00000002128;ENSMUST00000150941;ENSMUST00000108322;ENSMUST00000056241;ENSMUST00000207728;ENSMUST00000148603;ENSMUST00000126864;ENSMUST00000156435;ENSMUST00000154542	GO:0003924(GTPase activity);GO:0005525(GTP binding);GO:0005525(GTP binding)	NA	K07921	NA	NA	RAB34, member RAS oncogene family [Source:MGI Symbol;Acc:MGI:104606]	protein_coding;retained_intron	R_MMU_8873719(RAB_geranylgeranylation);R_MMU_597592(Post_translational_protein_modification);R_MMU_392499(Metabolism_of_proteins)	46.2115	46.7301	46.1315	46.7039	46.9161	47.369	44.4666	48.5581	46.0688	46.6618	47.1698	44.3749	7370	7552	7886	7912	7747	7766	7423	9678	7807	7822	8852	7597
ENSMUSG00000002064	chr11	78245746	78255496	+	Sdf2	20316	ENSMUST00000002133;ENSMUST00000154080;ENSMUST00000133020	GO:0016020(membrane);GO:0016020(membrane)	NA	NA	NA	NA	stromal cell derived factor 2 [Source:MGI Symbol;Acc:MGI:108019]	protein_coding;processed_transcript;retained_intron	NA	39.8828	37.4713	39.1663	35.6117	32.5876	34.3023	34.4671	33.0253	38.3127	38.6445	36.2448	33.0389	4041	3846	4252	3832	3418	3573	3655	4181	4123	4115	4320	3593
ENSMUSG00000002068	chr7	38097984	38107534	-	Ccne1	12447	ENSMUST00000108023;ENSMUST00000128785;ENSMUST00000137097;ENSMUST00000130329;ENSMUST00000124979	GO:0000079(regulation of cyclin-dependent protein serine/threonine kinase activity);GO:0000082(G1/S transition of mitotic cell cycle);GO:0000122(negative regulation of transcription by RNA polymerase II);GO:0000307(cyclin-dependent protein kinase holoenzyme complex);GO:0000723(telomere maintenance);GO:0005515(protein binding);GO:0005634(nucleus);GO:0005654(nucleoplasm);GO:0005737(cytoplasm);GO:00…	04110(Cell cycle);04114(Oocyte meiosis);04115(p53 signaling pathway);04151(PI3K-Akt signaling pathway);04218(Cellular senescence);04934(Cushing syndrome);05161(Hepatitis B);05162(Measles);05165(Human papillomavirus infection);05166(Human T-cell leukemia virus 1 infection);05169(Epstein-Barr virus infection);05200(Pathways in cancer);05203(Viral carcinogenesis);05206(MicroRNAs in cancer);05215(Pro…	K06626	NA	NA	cyclin E1 [Source:MGI Symbol;Acc:MGI:88316]	protein_coding;retained_intron;processed_transcript;nonsense_mediated_decay	R_MMU_6804116(TP53_Regulates_Transcription_of_Genes_Involved_in_G1_Cell_Cycle_Arrest);R_MMU_69202(Cyclin_E_associated_events_during_G1/S_transition);R_MMU_69620(Cell_Cycle_Checkpoints);R_MMU_69206(G1/S_Transition);R_MMU_2559583(Cellular_Senescence);R_MMU_2262752(Cellular_responses_to_stress);R_MMU_69563(p53_Dependent_G1_DNA_Damage_Response);R_MMU_73857(RNA_Polymerase_II_Transcription);R_MMU_69239…	7.37381	7.01665	8.04437	10.4492	7.91193	7.57407	8.436	12.1605	6.03083	6.89395	7.50319	13.5682	1315	1267	1536	1977	1460	1387	1574	2707	1143	1291	1573	2594
ENSMUSG00000002076	chr17	31944769	32036349	-	Hsf2bp	74377	ENSMUST00000002145;ENSMUST00000238192;ENSMUST00000237527;ENSMUST00000133308;ENSMUST00000236321;ENSMUST00000138172	GO:0005515(protein binding);GO:0005737(cytoplasm);GO:0005737(cytoplasm)	NA	NA	NA	NA	heat shock transcription factor 2 binding protein [Source:MGI Symbol;Acc:MGI:1921627]	protein_coding;processed_transcript	NA	0.20938	0.210651	0.229025	0.314347	0.275417	0.215147	0.370326	0.210015	0.126589	0.0931705	0.16462	0.166768	52	52	61	81	70	55	94	64	33	24	47	44
ENSMUSG00000002083	chr7	16308393	16318205	+	Bbc3	170770	ENSMUST00000002152;ENSMUST00000136781;ENSMUST00000147267	GO:0001836(release of cytochrome c from mitochondria);GO:0005515(protein binding);GO:0005739(mitochondrion);GO:0005740(mitochondrial envelope);GO:0005764(lysosome);GO:0005783(endoplasmic reticulum);GO:0006915(apoptotic process);GO:0006919(activation of cysteine-type endopeptidase activity involved in apoptotic process);GO:0006974(cellular response to DNA damage stimulus);GO:0008340(determination …	01524(Platinum drug resistance);04115(p53 signaling pathway);04210(Apoptosis);04215(Apoptosis - multiple species);04390(Hippo signaling pathway);05016(Huntington disease);05162(Measles);05200(Pathways in cancer);05210(Colorectal cancer);05210(Colorectal cancer)	K10132	NA	NA	BCL2 binding component 3 [Source:MGI Symbol;Acc:MGI:2181667]	protein_coding;retained_intron	NA	12.6425	13.3097	14.018	12.495	14.5603	18.7145	14.6737	12.9945	15.2304	12.847	14.2402	10.4443	1797	1917	2134	1886	2141	2733	2182	2307	2299	1919	2380	1594
ENSMUSG00000002100	chr2	91118144	91136510	+	Mybpc3	17868	ENSMUST00000169776	GO:0003007(heart morphogenesis);GO:0005515(protein binding);GO:0005863(striated muscle myosin thick filament);GO:0006942(regulation of striated muscle contraction);GO:0008307(structural constituent of muscle);GO:0017022(myosin binding);GO:0030017(sarcomere);GO:0031672(A band);GO:0032036(myosin heavy chain binding);GO:0042802(identical protein binding);GO:0055010(ventricular cardiac muscle tissue …	05410(Hypertrophic cardiomyopathy (HCM));05414(Dilated cardiomyopathy (DCM))	K12568	NA	NA	myosin binding protein C, cardiac [Source:MGI Symbol;Acc:MGI:102844]	protein_coding	R_MMU_390522(Striated_Muscle_Contraction);R_MMU_397014(Muscle_contraction)	0	0.011161	0.009792	0.00997	0	0	0	0.196971	0.096733	0.045815	0	0.087929	0	4	3	3	0	0	0	69	29	14	0	27
ENSMUSG00000002102	chr2	91054009	91066369	+	Psmc3	19182	ENSMUST00000067663;ENSMUST00000002171;ENSMUST00000152269;ENSMUST00000111441;ENSMUST00000185715;ENSMUST00000146506;ENSMUST00000141462;ENSMUST00000131473;ENSMUST00000151419;ENSMUST00000145317	GO:0000166(nucleotide binding);GO:0000502(proteasome complex);GO:0000932(P-body);GO:0001824(blastocyst development);GO:0005524(ATP binding);GO:0005634(nucleus);GO:0005737(cytoplasm);GO:0008540(proteasome regulatory particle, base subcomplex);GO:0016787(hydrolase activity);GO:0022624(proteasome accessory complex);GO:0030163(protein catabolic process);GO:0042802(identical protein binding);GO:004392…	03050(Proteasome);05169(Epstein-Barr virus infection);05169(Epstein-Barr virus infection)	K03065	NA	NA	proteasome (prosome, macropain) 26S subunit, ATPase 3 [Source:MGI Symbol;Acc:MGI:1098754]	protein_coding;processed_transcript;nonsense_mediated_decay	R_MMU_5668541(TNFR2_non_canonical_NF_kB_pathway);R_MMU_68949(Orc1_removal_from_chromatin);R_MMU_1234176(Oxygen_dependent_proline_hydroxylation_of_Hypoxia_inducible_Factor_Alpha);R_MMU_8852276(The_role_of_GTSE1_in_G2/M_progression_after_G2_checkpoint);R_MMU_8941858(Regulation_of_RUNX3_expression_and_activity);R_MMU_5689880(Ub_specific_processing_proteases);R_MMU_5607761(Dectin_1_mediated_noncanoni…	80.1254	82.0926	84.9758	86.2837	83.4602	88.5536	87.2053	95.2169	77.6736	82.0113	80.2642	88.0668	13964	14498	15871	15974	15060	15867	15910	20739	14386	15026	16461	16480
ENSMUSG00000002103	chr2	91202885	91214098	+	Acp2	11432	ENSMUST00000150403;ENSMUST00000002172;ENSMUST00000238832;ENSMUST00000239169;ENSMUST00000155418;ENSMUST00000124131	GO:0001501(skeletal system development);GO:0001784(phosphotyrosine residue binding);GO:0003993(acid phosphatase activity);GO:0004721(phosphoprotein phosphatase activity);GO:0005764(lysosome);GO:0005765(lysosomal membrane);GO:0006470(protein dephosphorylation);GO:0007040(lysosome organization);GO:0010033(response to organic substance);GO:0016020(membrane);GO:0016021(integral component of membrane)…	00740(Riboflavin metabolism);04142(Lysosome);04142(Lysosome)	K14410	EC:3.1.3.2	NA	acid phosphatase 2, lysosomal [Source:MGI Symbol;Acc:MGI:87882]	protein_coding;retained_intron	NA	3.4251	3.29788	3.7363	4.24578	3.58718	3.33211	4.49398	4.81527	3.40388	4.23028	4.30944	6.3074	1190	1161	1390	1565	1289	1189	1633	2089	1257	1543	1759	2349
ENSMUSG00000002104	chr2	91035620	91045729	+	Rapsn	19400	ENSMUST00000111445;ENSMUST00000111446;ENSMUST00000050323;ENSMUST00000128008	GO:0005515(protein binding);GO:0005737(cytoplasm);GO:0005794(Golgi apparatus);GO:0005813(centrosome);GO:0005829(cytosol);GO:0005856(cytoskeleton);GO:0005886(plasma membrane);GO:0007268(chemical synaptic transmission);GO:0007271(synaptic transmission, cholinergic);GO:0016020(membrane);GO:0030054(cell junction);GO:0031594(neuromuscular junction);GO:0033130(acetylcholine receptor binding);GO:0035255…	NA	NA	NA	NA	receptor-associated protein of the synapse [Source:MGI Symbol;Acc:MGI:99422]	protein_coding;retained_intron	NA	2.32199	2.76087	3.10709	2.81458	4.45323	5.67719	5.12756	4.83272	3.1953	2.74336	2.60946	1.82702	282	338	404	362	557	705	648	729	411	350	371	239
ENSMUSG00000002105	chr2	91061791	91070417	-	Slc39a13	68427	ENSMUST00000079976;ENSMUST00000073575;ENSMUST00000111436;ENSMUST00000149430;ENSMUST00000141328;ENSMUST00000150348;ENSMUST00000130252;ENSMUST00000153367;ENSMUST00000142943;ENSMUST00000133047	GO:0000139(Golgi membrane);GO:0005385(zinc ion transmembrane transporter activity);GO:0005783(endoplasmic reticulum);GO:0005794(Golgi apparatus);GO:0006811(ion transport);GO:0006829(zinc ion transport);GO:0006882(cellular zinc ion homeostasis);GO:0010043(response to zinc ion);GO:0016020(membrane);GO:0016021(integral component of membrane);GO:0030001(metal ion transport);GO:0042803(protein homodim…	NA	K14719	NA	NA	solute carrier family 39 (metal ion transporter), member 13 [Source:MGI Symbol;Acc:MGI:1915677]	protein_coding;processed_transcript	NA	23.1648	24.2207	24.7689	22.2822	28.5065	28.3265	28.4372	25.1771	22.8458	23.095	23.8244	21.2312	7543	7991	8643	7707	9609	9484	9693	10244	7903	7907	9128	7422
ENSMUSG00000002107	chr2	6539694	7509563	-	Celf2	14007	ENSMUST00000002176;ENSMUST00000100429;ENSMUST00000114924;ENSMUST00000170438;ENSMUST00000183209;ENSMUST00000182879;ENSMUST00000182706;ENSMUST00000114927;ENSMUST00000142941;ENSMUST00000150624;ENSMUST00000183984;ENSMUST00000183269;ENSMUST00000126742;ENSMUST00000123142;ENSMUST00000182523;ENSMUST00000114923;ENSMUST00000182749	GO:0000381(regulation of alternative mRNA splicing, via spliceosome);GO:0003676(nucleic acid binding);GO:0003723(RNA binding);GO:0003729(mRNA binding);GO:0005634(nucleus);GO:0005737(cytoplasm);GO:0006376(mRNA splice site selection);GO:0006397(mRNA processing);GO:0036002(pre-mRNA binding);GO:1990904(ribonucleoprotein complex);GO:1990904(ribonucleoprotein complex)	NA	K13207	NA	NA	CUGBP, Elav-like family member 2 [Source:MGI Symbol;Acc:MGI:1338822]	protein_coding;nonsense_mediated_decay;retained_intron;processed_transcript	NA	0.256064	0.234114	0.215173	0.254676	0.289855	0.265173	0.270174	0.306009	0.251928	0.293312	0.306605	0.195782	448	413	402	472	523	474	492	666	465	538	630	367
ENSMUSG00000002108	chr2	91184061	91202834	-	Nr1h3	22259	ENSMUST00000150654;ENSMUST00000111356;ENSMUST00000002177;ENSMUST00000111355;ENSMUST00000111354;ENSMUST00000130031;ENSMUST00000133261;ENSMUST00000136234	GO:0000122(negative regulation of transcription by RNA polymerase II);GO:0000790(nuclear chromatin);GO:0000976(transcription regulatory region sequence-specific DNA binding);GO:0000977(RNA polymerase II regulatory region sequence-specific DNA binding);GO:0000978(RNA polymerase II cis-regulatory region sequence-specific DNA binding);GO:0001228(DNA-binding transcription activator activity, RNA poly…	03320(PPAR signaling pathway);04931(Insulin resistance);04932(Non-alcoholic fatty liver disease (NAFLD));05160(Hepatitis C);05160(Hepatitis C)	K08536	NA	THR-like	nuclear receptor subfamily 1, group H, member 3 [Source:MGI Symbol;Acc:MGI:1352462]	retained_intron;protein_coding;processed_transcript	R_MMU_9623433(NR1H2_&_NR1H3_regulate_gene_expression_to_control_bile_acid_homeostasis);R_MMU_8964043(Plasma_lipoprotein_clearance);R_MMU_73857(RNA_Polymerase_II_Transcription);R_MMU_212436(Generic_Transcription_Pathway);R_MMU_9006931(Signaling_by_Nuclear_Receptors);R_MMU_383280(Nuclear_Receptor_transcription_pathway);R_MMU_597592(Post_translational_protein_modification);R_MMU_392499(Metabolism_of…	0.183544	0.326675	0.377303	0.634754	0.208544	0.294955	0.252824	0.403028	0.368535	0.369068	0.253119	0.399254	34	58	71	115	38	54	47	88	67	67	51	75
ENSMUSG00000002109	chr2	91211572	91236960	-	Ddb2	107986	ENSMUST00000152277;ENSMUST00000150427;ENSMUST00000111352;ENSMUST00000028696	GO:0000209(protein polyubiquitination);GO:0003677(DNA binding);GO:0003684(damaged DNA binding);GO:0004842(ubiquitin-protein transferase activity);GO:0005515(protein binding);GO:0005634(nucleus);GO:0005654(nucleoplasm);GO:0006281(DNA repair);GO:0006290(pyrimidine dimer repair);GO:0006974(cellular response to DNA damage stimulus);GO:0009411(response to UV);GO:0016567(protein ubiquitination);GO:0030…	03420(Nucleotide excision repair);04115(p53 signaling pathway);04120(Ubiquitin mediated proteolysis);05161(Hepatitis B);05169(Epstein-Barr virus infection);05200(Pathways in cancer);05202(Transcriptional misregulation in cancer);05210(Colorectal cancer);05212(Pancreatic cancer);05213(Endometrial cancer);05214(Glioma);05216(Thyroid cancer);05217(Basal cell carcinoma);05218(Melanoma);05220(Chronic …	K10140	NA	NA	damage specific DNA binding protein 2 [Source:MGI Symbol;Acc:MGI:1355314]	processed_transcript;protein_coding	R_MMU_5689880(Ub_specific_processing_proteases);R_MMU_8951664(Neddylation);R_MMU_5696394(DNA_Damage_Recognition_in_GG_NER);R_MMU_5696398(Nucleotide_Excision_Repair);R_MMU_597592(Post_translational_protein_modification);R_MMU_392499(Metabolism_of_proteins);R_MMU_5696399(Global_Genome_Nucleotide_Excision_Repair_(GG_NER));R_MMU_5688426(Deubiquitination);R_MMU_5696395(Formation_of_Incision_Complex_in…	3.34786	3.80115	3.62557	3.36823	3.15742	2.90348	3.01775	3.53282	3.89392	3.3704	3.13667	3.4215	614	705	712	655	599	548	580	809	759	650	677	674
ENSMUSG00000002111	chr2	91082390	91114366	+	Spi1	20375	ENSMUST00000169852;ENSMUST00000131400;ENSMUST00000002180;ENSMUST00000132741	GO:0000122(negative regulation of transcription by RNA polymerase II);GO:0000790(nuclear chromatin);GO:0000978(RNA polymerase II cis-regulatory region sequence-specific DNA binding);GO:0000981(DNA-binding transcription factor activity, RNA polymerase II-specific);GO:0001085(RNA polymerase II transcription factor binding);GO:0001227(DNA-binding transcription repressor activity, RNA polymerase II-s…	04380(Osteoclast differentiation);05166(Human T-cell leukemia virus 1 infection);05200(Pathways in cancer);05202(Transcriptional misregulation in cancer);05221(Acute myeloid leukemia);05221(Acute myeloid leukemia)	K09438	NA	ETS	spleen focus forming virus (SFFV) proviral integration oncogene [Source:MGI Symbol;Acc:MGI:98282]	protein_coding;processed_transcript	NA	0.110143	0.163057	0.190141	0.214852	0.163085	0.220535	0.148281	0.30148	0.13389	0.214495	0.0939194	0.0980418	20	30	38	42	32	41	29	69	26	41	21	19
ENSMUSG00000002129	chr11	4160350	4182541	+	Sf3a1	67465	ENSMUST00000002198;ENSMUST00000132666;ENSMUST00000129583;ENSMUST00000133095	GO:0000398(mRNA splicing, via spliceosome);GO:0003723(RNA binding);GO:0005515(protein binding);GO:0005634(nucleus);GO:0005681(spliceosomal complex);GO:0005684(U2-type spliceosomal complex);GO:0005686(U2 snRNP);GO:0006396(RNA processing);GO:0006397(mRNA processing);GO:0008380(RNA splicing);GO:0016607(nuclear speck);GO:0071004(U2-type prespliceosome);GO:0071005(U2-type precatalytic spliceosome);GO:…	03040(Spliceosome);03040(Spliceosome)	K12825	NA	NA	splicing factor 3a, subunit 1 [Source:MGI Symbol;Acc:MGI:1914715]	protein_coding;retained_intron;processed_transcript	R_MMU_72172(mRNA_Splicing);R_MMU_72203(Processing_of_Capped_Intron_Containing_Pre_mRNA);R_MMU_72163(mRNA_Splicing_Major_Pathway);R_MMU_8953854(Metabolism_of_RNA)	19.9728	20.6141	22.4942	22.7059	18.3251	20.0169	19.0922	22.0937	19.8421	19.8008	19.7146	23.7292	8207	8583	9908	9911	7796	8456	8213	11347	8664	8554	9533	10469
ENSMUSG00000002147	chr10	127642986	127660957	+	Stat6	20852	ENSMUST00000092074;ENSMUST00000120279;ENSMUST00000128072;ENSMUST00000156231;ENSMUST00000145470	GO:0000122(negative regulation of transcription by RNA polymerase II);GO:0000790(nuclear chromatin);GO:0000977(RNA polymerase II regulatory region sequence-specific DNA binding);GO:0000978(RNA polymerase II cis-regulatory region sequence-specific DNA binding);GO:0001227(DNA-binding transcription repressor activity, RNA polymerase II-specific);GO:0001228(DNA-binding transcription activator activit…	04217(Necroptosis);04630(Jak-STAT signaling pathway);04658(Th1 and Th2 cell differentiation);04659(Th17 cell differentiation);05161(Hepatitis B);05200(Pathways in cancer);05321(Inflammatory bowel disease (IBD));05321(Inflammatory bowel disease (IBD))	K11225	NA	STAT	signal transducer and activator of transcription 6 [Source:MGI Symbol;Acc:MGI:103034]	protein_coding;retained_intron	R_MMU_6785807(Interleukin_4_and_Interleukin_13_signaling);R_MMU_449147(Signaling_by_Interleukins);R_MMU_186763(Downstream_signal_transduction);R_MMU_168256(Immune_System);R_MMU_1280215(Cytokine_Signaling_in_Immune_system);R_MMU_9006934(Signaling_by_Receptor_Tyrosine_Kinases);R_MMU_186797(Signaling_by_PDGF);R_MMU_168249(Innate_Immune_System);R_MMU_162582(Signal_Transduction);R_MMU_3249367(STAT6_me…	18.4904	20.8689	21.9498	20.909	26.1482	27.3821	26.1172	26.0124	20.8272	22.4036	24.2649	20.3045	5443	6224	6924	6538	7967	8285	8046	9567	6513	6932	8403	6417
ENSMUSG00000002190	chr8	83389867	83428552	+	Clgn	12745	ENSMUST00000002259;ENSMUST00000109831	GO:0005509(calcium ion binding);GO:0005515(protein binding);GO:0005635(nuclear envelope);GO:0005783(endoplasmic reticulum);GO:0005789(endoplasmic reticulum membrane);GO:0006457(protein folding);GO:0007275(multicellular organism development);GO:0007283(spermatogenesis);GO:0007338(single fertilization);GO:0007339(binding of sperm to zona pellucida);GO:0016020(membrane);GO:0016021(integral component…	NA	K09551	NA	NA	calmegin [Source:MGI Symbol;Acc:MGI:107472]	protein_coding	NA	0.0407891	0.135542	0.0520251	0.0579532	0.06592	0	0.0430849	0.082132	0.0575577	0.022208	0.0376133	0	12	37	16	17	19	0	13	28	17	7	12	0
ENSMUSG00000002204	chr7	44572380	44586862	+	Napsa	16541	ENSMUST00000002274;ENSMUST00000153124;ENSMUST00000207543;ENSMUST00000208514;ENSMUST00000207302	GO:0004175(endopeptidase activity);GO:0004190(aspartic-type endopeptidase activity);GO:0005515(protein binding);GO:0005576(extracellular region);GO:0005615(extracellular space);GO:0005764(lysosome);GO:0006508(proteolysis);GO:0008233(peptidase activity);GO:0016787(hydrolase activity);GO:0033619(membrane protein proteolysis);GO:0043129(surfactant homeostasis);GO:0097208(alveolar lamellar body);GO:0…	04142(Lysosome);04142(Lysosome)	K08565	EC:3.4.23.-	NA	napsin A aspartic peptidase [Source:MGI Symbol;Acc:MGI:109365]	protein_coding;retained_intron;nonsense_mediated_decay	R_MMU_5683826(Surfactant_metabolism);R_MMU_392499(Metabolism_of_proteins)	3.63036	3.73046	4.01079	4.01411	3.84105	3.73977	3.23775	3.17578	3.81624	3.78758	3.58721	3.30768	648	675	767	760	710	686	604	707	723	710	753	633
ENSMUSG00000002205	chr7	44748413	44777515	+	Vrk3	101568	ENSMUST00000002275;ENSMUST00000134750;ENSMUST00000171821;ENSMUST00000147952;ENSMUST00000165957;ENSMUST00000144515;ENSMUST00000125705;ENSMUST00000135783;ENSMUST00000136069;ENSMUST00000208083	GO:0000166(nucleotide binding);GO:0004672(protein kinase activity);GO:0004674(protein serine/threonine kinase activity);GO:0005524(ATP binding);GO:0005634(nucleus);GO:0005654(nucleoplasm);GO:0005730(nucleolus);GO:0005737(cytoplasm);GO:0006468(protein phosphorylation);GO:0018105(peptidyl-serine phosphorylation);GO:0019903(protein phosphatase binding);GO:0032516(positive regulation of phosphoprotei…	NA	K08816	EC:2.7.11.1	NA	vaccinia related kinase 3 [Source:MGI Symbol;Acc:MGI:2182465]	protein_coding;retained_intron;nonsense_mediated_decay;processed_transcript	R_MMU_448424(Interleukin_17_signaling);R_MMU_166058(MyD88:MAL(TIRAP)_cascade_initiated_on_plasma_membrane);R_MMU_168179(Toll_Like_Receptor_TLR1:TLR2_Cascade);R_MMU_449147(Signaling_by_Interleukins);R_MMU_166520(Signaling_by_NTRKs);R_MMU_166016(Toll_Like_Receptor_4_(TLR4)_Cascade);R_MMU_168181(Toll_Like_Receptor_7/8_(TLR7/8)_Cascade);R_MMU_450282(MAPK_targets/_Nuclear_events_mediated_by_MAP_kinase…	6.18024	6.01167	6.24504	5.68404	5.24418	5.26953	5.19288	5.13223	5.97236	6.36995	5.91142	5.46481	2790	2748	3020	2727	2450	2447	2453	2895	2864	3022	3140	2648
ENSMUSG00000002210	chr7	24399619	24422778	+	Smg9	71997	ENSMUST00000146381;ENSMUST00000002280;ENSMUST00000139481;ENSMUST00000108434;ENSMUST00000148288;ENSMUST00000146686	GO:0000184(nuclear-transcribed mRNA catabolic process, nonsense-mediated decay);GO:0001654(eye development);GO:0007420(brain development);GO:0007507(heart development);GO:0042802(identical protein binding);GO:0042802(identical protein binding)	NA	K18735	NA	NA	smg-9 homolog, nonsense mediated mRNA decay factor (C. elegans) [Source:MGI Symbol;Acc:MGI:1919247]	retained_intron;protein_coding	R_MMU_975957(Nonsense_Mediated_Decay_(NMD)_enhanced_by_the_Exon_Junction_Complex_(EJC));R_MMU_927802(Nonsense_Mediated_Decay_(NMD));R_MMU_8953854(Metabolism_of_RNA)	7.82895	8.26743	8.23114	8.25865	7.11536	7.59749	7.98437	9.36327	7.73732	6.78548	7.64753	7.52524	1940	2076	2186	2174	1826	1936	2071	2897	2037	1768	2230	2001
ENSMUSG00000002221	chr5	27740080	27791550	-	Paxip1	55982	ENSMUST00000002291;ENSMUST00000197625;ENSMUST00000196641;ENSMUST00000196734;ENSMUST00000196605;ENSMUST00000199714	GO:0000416(positive regulation of histone H3-K36 methylation);GO:0001570(vasculogenesis);GO:0005515(protein binding);GO:0005634(nucleus);GO:0005654(nucleoplasm);GO:0005694(chromosome);GO:0006281(DNA repair);GO:0006310(DNA recombination);GO:0006974(cellular response to DNA damage stimulus);GO:0010212(response to ionizing radiation);GO:0016363(nuclear matrix);GO:0030330(DNA damage response, signal …	NA	K14972	NA	NA	PAX interacting (with transcription-activation domain) protein 1 [Source:MGI Symbol;Acc:MGI:1890430]	protein_coding;retained_intron;nonsense_mediated_decay	R_MMU_5693532(DNA_Double_Strand_Break_Repair);R_MMU_5693571(Nonhomologous_End_Joining_(NHEJ));R_MMU_73894(DNA_Repair)	3.57062	3.55401	3.67091	3.58421	4.0168	3.89151	3.5161	3.64647	3.59379	3.63806	3.78796	3.80212	2454	2476	2703	2616	2857	2751	2531	3132	2625	2628	3061	2805
ENSMUSG00000002222	chr6	71388634	71440637	-	Rmnd5a	68477	ENSMUST00000002292;ENSMUST00000149415;ENSMUST00000123947	GO:0000151(ubiquitin ligase complex);GO:0000209(protein polyubiquitination);GO:0004842(ubiquitin-protein transferase activity);GO:0005515(protein binding);GO:0005634(nucleus);GO:0005654(nucleoplasm);GO:0005737(cytoplasm);GO:0006511(ubiquitin-dependent protein catabolic process);GO:0016740(transferase activity);GO:0034657(GID complex);GO:0043161(proteasome-mediated ubiquitin-dependent protein cata…	NA	NA	NA	NA	required for meiotic nuclear division 5 homolog A [Source:MGI Symbol;Acc:MGI:1915727]	protein_coding;retained_intron	NA	2.00537	1.86319	1.85092	2.32513	1.92332	1.96925	1.79422	2.9086	1.81519	1.92665	1.92114	2.76285	911	858	901	1122	904	919	853	1649	876	919	1026	1347
ENSMUSG00000002227	chr3	104794836	104818563	-	Mov10	17454	ENSMUST00000002297;ENSMUST00000168015;ENSMUST00000106774;ENSMUST00000166979;ENSMUST00000136148;ENSMUST00000196211;ENSMUST00000145414	GO:0000166(nucleotide binding);GO:0000932(P-body);GO:0003723(RNA binding);GO:0003724(RNA helicase activity);GO:0004386(helicase activity);GO:0005515(protein binding);GO:0005524(ATP binding);GO:0005634(nucleus);GO:0005737(cytoplasm);GO:0005829(cytosol);GO:0010494(cytoplasmic stress granule);GO:0010526(negative regulation of transposition, RNA-mediated);GO:0016787(hydrolase activity);GO:0019034(vir…	NA	K18422	EC:3.6.4.13	NA	Mov10 RISC complex RNA helicase [Source:MGI Symbol;Acc:MGI:97054]	protein_coding;nonsense_mediated_decay;retained_intron;processed_transcript	NA	6.73237	7.12555	7.28155	7.67447	5.92794	5.71732	6.19987	6.43871	5.63703	6.62667	6.22744	7.47561	2525	2708	2927	3060	2304	2205	2436	3019	2247	2613	2749	3010
ENSMUSG00000002228	chr3	104781056	104786018	+	Ppm1j	71887	ENSMUST00000002298;ENSMUST00000197264	GO:0003824(catalytic activity);GO:0004721(phosphoprotein phosphatase activity);GO:0004722(protein serine/threonine phosphatase activity);GO:0004724(magnesium-dependent protein serine/threonine phosphatase activity);GO:0005515(protein binding);GO:0006470(protein dephosphorylation);GO:0016787(hydrolase activity);GO:0016787(hydrolase activity)	NA	K17504	EC:3.1.3.16	NA	protein phosphatase 1J [Source:MGI Symbol;Acc:MGI:1919137]	protein_coding;retained_intron	NA	5.83658	5.72209	5.14535	5.29675	4.82263	4.42294	4.26966	4.3572	5.26196	5.38447	5.03883	5.66585	709	704	670	683	607	553	542	661	679	687	720	738
ENSMUSG00000002233	chr3	104788375	104794459	+	Rhoc	11853	ENSMUST00000002303;ENSMUST00000106787;ENSMUST00000199824;ENSMUST00000132721	GO:0000166(nucleotide binding);GO:0000281(mitotic cytokinesis);GO:0003924(GTPase activity);GO:0005515(protein binding);GO:0005525(GTP binding);GO:0005634(nucleus);GO:0005737(cytoplasm);GO:0005829(cytosol);GO:0005856(cytoskeleton);GO:0005886(plasma membrane);GO:0005938(cell cortex);GO:0007015(actin filament organization);GO:0007264(small GTPase mediated signal transduction);GO:0008360(regulation o…	NA	K07857	NA	NA	ras homolog family member C [Source:MGI Symbol;Acc:MGI:106028]	protein_coding;retained_intron	R_MMU_9012999(RHO_GTPase_cycle);R_MMU_400685(Sema4D_in_semaphorin_signaling);R_MMU_5663220(RHO_GTPases_Activate_Formins);R_MMU_9013106(RHOC_GTPase_cycle);R_MMU_5627117(RHO_GTPases_Activate_ROCKs);R_MMU_9716542(Signaling_by_Rho_GTPases,_Miro_GTPases_and_RHOBTB3);R_MMU_422475(Axon_guidance);R_MMU_416482(G_alpha_(12/13)_signalling_events);R_MMU_194315(Signaling_by_Rho_GTPases);R_MMU_372790(Signaling…	178.712	168.188	171.467	174.832	175.067	183.388	176.486	187.939	167.04	160.515	164.852	174.11	19327	18432	19875	20085	19602	20392	19981	25402	19197	18249	20979	20218
ENSMUSG00000002249	chr17	28331671	28350663	-	Tead3	21678	ENSMUST00000154873;ENSMUST00000114799;ENSMUST00000156862;ENSMUST00000127212;ENSMUST00000146668;ENSMUST00000151557;ENSMUST00000226172;ENSMUST00000233330	GO:0003677(DNA binding);GO:0003700(DNA-binding transcription factor activity);GO:0005634(nucleus);GO:0006355(regulation of transcription, DNA-templated);GO:0035329(hippo signaling);GO:0045944(positive regulation of transcription by RNA polymerase II);GO:0045944(positive regulation of transcription by RNA polymerase II)	04390(Hippo signaling pathway);04392(Hippo signaling pathway - multiple species);04392(Hippo signaling pathway - multiple species)	NA	NA	TEA	TEA domain family member 3 [Source:MGI Symbol;Acc:MGI:109241]	protein_coding;retained_intron;processed_transcript	R_MMU_73857(RNA_Polymerase_II_Transcription);R_MMU_212436(Generic_Transcription_Pathway);R_MMU_8951671(RUNX3_regulates_YAP1_mediated_transcription);R_MMU_2032785(YAP1__and_WWTR1_(TAZ)_stimulated_gene_expression);R_MMU_8878159(Transcriptional_regulation_by_RUNX3);R_MMU_74160(Gene_expression_(Transcription))	6.77161	6.56616	7.44117	8.6008	6.20142	6.33302	6.58959	8.08591	6.17974	6.34792	6.49487	8.34155	3043	2990	3582	4104	2884	2927	3099	4537	2950	2997	3434	4023
ENSMUSG00000002250	chr17	28232700	28301474	+	Ppard	19015	ENSMUST00000002320;ENSMUST00000123020;ENSMUST00000233761;ENSMUST00000142226;ENSMUST00000233383	GO:0000122(negative regulation of transcription by RNA polymerase II);GO:0000790(nuclear chromatin);GO:0000977(RNA polymerase II regulatory region sequence-specific DNA binding);GO:0001103(RNA polymerase II repressing transcription factor binding);GO:0001223(transcription coactivator binding);GO:0001227(DNA-binding transcription repressor activity, RNA polymerase II-specific);GO:0001890(placenta …	03320(PPAR signaling pathway);04310(Wnt signaling pathway);05200(Pathways in cancer);05221(Acute myeloid leukemia);05221(Acute myeloid leukemia)	K04504	NA	THR-like	peroxisome proliferator activator receptor delta [Source:MGI Symbol;Acc:MGI:101884]	protein_coding;retained_intron	R_MMU_70268(Pyruvate_metabolism);R_MMU_200425(Carnitine_metabolism);R_MMU_556833(Metabolism_of_lipids);R_MMU_1430728(Metabolism);R_MMU_8978868(Fatty_acid_metabolism);R_MMU_73857(RNA_Polymerase_II_Transcription);R_MMU_212436(Generic_Transcription_Pathway);R_MMU_9006931(Signaling_by_Nuclear_Receptors);R_MMU_383280(Nuclear_Receptor_transcription_pathway);R_MMU_204174(Regulation_of_pyruvate_dehydroge…	17.896	19.0794	20.1012	17.054	20.1563	22.8395	21.0601	18.8135	19.025	19.6378	20.2729	16.0506	8990	9712	10822	9100	10483	11796	11074	11811	10155	10369	11982	8658
ENSMUSG00000002257	chr17	28207778	28228608	+	Def6	23853	ENSMUST00000002327;ENSMUST00000233958	GO:0005515(protein binding);GO:0005634(nucleus);GO:0005654(nucleoplasm);GO:0005737(cytoplasm);GO:0005829(cytosol);GO:0005856(cytoskeleton);GO:0005886(plasma membrane);GO:0005911(cell-cell junction);GO:0016020(membrane);GO:0030175(filopodium);GO:0042995(cell projection);GO:0048471(perinuclear region of cytoplasm);GO:0048471(perinuclear region of cytoplasm)	NA	NA	NA	NA	differentially expressed in FDCP 6 [Source:MGI Symbol;Acc:MGI:1346328]	protein_coding	R_MMU_8980692(RHOA_GTPase_cycle);R_MMU_9012999(RHO_GTPase_cycle);R_MMU_9013404(RAC2_GTPase_cycle);R_MMU_9716542(Signaling_by_Rho_GTPases,_Miro_GTPases_and_RHOBTB3);R_MMU_9013148(CDC42_GTPase_cycle);R_MMU_194315(Signaling_by_Rho_GTPases);R_MMU_162582(Signal_Transduction);R_MMU_9013149(RAC1_GTPase_cycle)	0.80386	0.961827	1.0599	0.903848	0.999843	1.13547	0.969152	1.02127	0.765495	1.17961	0.944172	0.942911	144	175	203	172	185	209	182	228	146	222	200	181
ENSMUSG00000002265	chr7	6703892	6730421	-	Peg3	18616	ENSMUST00000239104	GO:0000122(negative regulation of transcription by RNA polymerase II);GO:0003676(nucleic acid binding);GO:0003700(DNA-binding transcription factor activity);GO:0005634(nucleus);GO:0005737(cytoplasm);GO:0005776(autophagosome);GO:0006915(apoptotic process);GO:0010468(regulation of gene expression);GO:0043565(sequence-specific DNA binding);GO:0045944(positive regulation of transcription by RNA polym…	NA	K09230	NA	zf-C2H2	paternally expressed 3 [Source:MGI Symbol;Acc:MGI:104748]	protein_coding	NA	0.010754	0.00816963	0	0.00411022	0.0153539	0	0	0.00524007	0.0121333	0	0	0	10	8	0	4	15	0	0	6	12	0	0	0
ENSMUSG00000002274	chr17	25793221	25797083	-	Metrn	70083	ENSMUST00000165838;ENSMUST00000237849;ENSMUST00000236963;ENSMUST00000235925;ENSMUST00000238040;ENSMUST00000235294;ENSMUST00000002344	GO:0005179(hormone activity);GO:0005576(extracellular region);GO:0005615(extracellular space);GO:0007165(signal transduction);GO:0007275(multicellular organism development);GO:0007399(nervous system development);GO:0010001(glial cell differentiation);GO:0030154(cell differentiation);GO:0050772(positive regulation of axonogenesis);GO:0050772(positive regulation of axonogenesis)	NA	NA	NA	NA	meteorin, glial cell differentiation regulator [Source:MGI Symbol;Acc:MGI:1917333]	protein_coding;retained_intron	NA	25.8098	27.6207	28.9875	33.9345	22.4117	21.466	24.915	31.6964	22.7656	24.9368	26.9061	38.8223	6508	7056	7833	9087	5851	5566	6576	9987	6101	6609	7983	10509
ENSMUSG00000002279	chr17	25579085	25662826	+	Lmf1	76483	ENSMUST00000141606;ENSMUST00000116641;ENSMUST00000126164;ENSMUST00000137201;ENSMUST00000154842;ENSMUST00000142264;ENSMUST00000128146;ENSMUST00000127280;ENSMUST00000156868	GO:0005783(endoplasmic reticulum);GO:0005789(endoplasmic reticulum membrane);GO:0005794(Golgi apparatus);GO:0006641(triglyceride metabolic process);GO:0006888(endoplasmic reticulum to Golgi vesicle-mediated transport);GO:0009306(protein secretion);GO:0016020(membrane);GO:0016021(integral component of membrane);GO:0033578(protein glycosylation in Golgi);GO:0034382(chylomicron remnant clearance);GO…	NA	NA	NA	NA	lipase maturation factor 1 [Source:MGI Symbol;Acc:MGI:1923733]	protein_coding;retained_intron;nonsense_mediated_decay;processed_transcript	R_MMU_8963889(Assembly_of_active_LPL_and_LIPC_lipase_complexes);R_MMU_8963899(Plasma_lipoprotein_remodeling);R_MMU_382551(Transport_of_small_molecules);R_MMU_174824(Plasma_lipoprotein_assembly,_remodeling,_and_clearance)	3.48789	3.88621	3.80113	3.65942	3.89969	4.10762	3.93235	3.98483	3.70122	3.64412	3.54488	3.01831	3171	3580	3703	3532	3670	3838	3742	4527	3576	3482	3792	2947
ENSMUSG00000002280	chr17	25773776	25783332	+	Ciao3	67563	ENSMUST00000134108;ENSMUST00000002350;ENSMUST00000237541;ENSMUST00000154711;ENSMUST00000236424;ENSMUST00000131458;ENSMUST00000149645;ENSMUST00000130861	GO:0001666(response to hypoxia);GO:0002244(hematopoietic progenitor cell differentiation);GO:0010468(regulation of gene expression);GO:0016226(iron-sulfur cluster assembly);GO:0032364(oxygen homeostasis);GO:0046872(metal ion binding);GO:0051536(iron-sulfur cluster binding);GO:0051539(4 iron, 4 sulfur cluster binding);GO:0097361(CIA complex);GO:0097361(CIA complex)	NA	NA	NA	NA	cytosolic iron-sulfur assembly component 3 [Source:MGI Symbol;Acc:MGI:1914813]	protein_coding;retained_intron;nonsense_mediated_decay	NA	3.3522	3.25741	4.30963	4.06664	3.2514	3.28916	4.01842	4.41342	3.19829	3.29043	3.39781	4.63831	1398	1375	1924	1801	1403	1411	1754	2296	1416	1443	1668	2075
ENSMUSG00000002289	chr17	33773750	33781830	-	Angptl4	57875	ENSMUST00000002360;ENSMUST00000173869;ENSMUST00000174858;ENSMUST00000174872	GO:0001525(angiogenesis);GO:0001666(response to hypoxia);GO:0004857(enzyme inhibitor activity);GO:0005102(signaling receptor binding);GO:0005576(extracellular region);GO:0005615(extracellular space);GO:0006629(lipid metabolic process);GO:0009267(cellular response to starvation);GO:0042802(identical protein binding);GO:0043066(negative regulation of apoptotic process);GO:0043335(protein unfolding)…	03320(PPAR signaling pathway);04979(Cholesterol metabolism);04979(Cholesterol metabolism)	K08767	NA	NA	angiopoietin-like 4 [Source:MGI Symbol;Acc:MGI:1888999]	protein_coding;nonsense_mediated_decay;retained_intron;processed_transcript	R_MMU_8963889(Assembly_of_active_LPL_and_LIPC_lipase_complexes);R_MMU_8963899(Plasma_lipoprotein_remodeling);R_MMU_382551(Transport_of_small_molecules);R_MMU_174824(Plasma_lipoprotein_assembly,_remodeling,_and_clearance)	28.2519	28.8552	31.7481	41.0615	44.0504	45.8796	49.4212	64.6762	23.1841	27.5377	28.941	45.8304	6688	6921	8054	10324	10795	11166	12247	19131	5833	6852	8062	11648
ENSMUSG00000002297	chr5	8396973	8422716	-	Dbf4	27214	ENSMUST00000002368;ENSMUST00000171808;ENSMUST00000168637;ENSMUST00000163141;ENSMUST00000166364;ENSMUST00000197442;ENSMUST00000170927;ENSMUST00000198785	GO:0003676(nucleic acid binding);GO:0004674(protein serine/threonine kinase activity);GO:0005634(nucleus);GO:0005654(nucleoplasm);GO:0006260(DNA replication);GO:0006468(protein phosphorylation);GO:0007049(cell cycle);GO:0007089(traversing start control point of mitotic cell cycle);GO:0008270(zinc ion binding);GO:0010571(positive regulation of nuclear cell cycle DNA replication);GO:0016604(nuclear…	04110(Cell cycle);04110(Cell cycle)	K06629	NA	NA	DBF4 zinc finger [Source:MGI Symbol;Acc:MGI:1351328]	protein_coding;retained_intron;processed_transcript	R_MMU_69620(Cell_Cycle_Checkpoints);R_MMU_69206(G1/S_Transition);R_MMU_1640170(Cell_Cycle);R_MMU_69481(G2/M_Checkpoints);R_MMU_69278(Cell_Cycle,_Mitotic);R_MMU_453279(Mitotic_G1_phase_and_G1/S_transition);R_MMU_69306(DNA_Replication);R_MMU_69002(DNA_Replication_Pre_Initiation);R_MMU_176187(Activation_of_ATR_in_response_to_replication_stress);R_MMU_68962(Activation_of_the_pre_replicative_complex)	1.52718	1.34531	1.30197	1.61714	1.25589	1.01348	1.26031	2.12141	1.19496	1.37808	1.55603	2.12344	893	798	816	1006	763	611	773	1552	744	848	1071	1333
ENSMUSG00000002307	chr17	33909414	33915590	+	Daxx	13163	ENSMUST00000173028;ENSMUST00000079421;ENSMUST00000234670;ENSMUST00000173626;ENSMUST00000170075;ENSMUST00000172859;ENSMUST00000174541;ENSMUST00000174646;ENSMUST00000174146;ENSMUST00000173279	GO:0000775(chromosome, centromeric region);GO:0001934(positive regulation of protein phosphorylation);GO:0002039(p53 binding);GO:0003713(transcription coactivator activity);GO:0003714(transcription corepressor activity);GO:0005634(nucleus);GO:0005654(nucleoplasm);GO:0005694(chromosome);GO:0005730(nucleolus);GO:0005737(cytoplasm);GO:0006325(chromatin organization);GO:0006334(nucleosome assembly);G…	04010(MAPK signaling pathway);04210(Apoptosis);05014(Amyotrophic lateral sclerosis (ALS));05168(Herpes simplex virus 1 infection);05168(Herpes simplex virus 1 infection)	K02308	NA	NA	Fas death domain-associated protein [Source:MGI Symbol;Acc:MGI:1197015]	protein_coding;processed_transcript;retained_intron	R_MMU_73857(RNA_Polymerase_II_Transcription);R_MMU_9670095(Inhibition_of_DNA_recombination_at_telomere);R_MMU_212436(Generic_Transcription_Pathway);R_MMU_73886(Chromosome_Maintenance);R_MMU_1640170(Cell_Cycle);R_MMU_597592(Post_translational_protein_modification);R_MMU_6804757(Regulation_of_TP53_Degradation);R_MMU_392499(Metabolism_of_proteins);R_MMU_3700989(Transcriptional_Regulation_by_TP53);R_…	16.6321	17.8547	16.45	17.6646	16.0748	16.9509	15.035	16.2639	16.8626	16.3382	16.3421	17.1992	3508	3813	3718	3954	3508	3675	3318	4285	3777	3621	4054	3893
ENSMUSG00000002308	chr17	33843091	33849774	+	Cd320	54219	ENSMUST00000002379;ENSMUST00000173418;ENSMUST00000234506;ENSMUST00000087559	GO:0005509(calcium ion binding);GO:0005515(protein binding);GO:0005783(endoplasmic reticulum);GO:0005886(plasma membrane);GO:0005887(integral component of plasma membrane);GO:0007165(signal transduction);GO:0008083(growth factor activity);GO:0015889(cobalamin transport);GO:0016020(membrane);GO:0016021(integral component of membrane);GO:0030656(regulation of vitamin metabolic process);GO:0030890(p…	NA	K06734	NA	NA	CD320 antigen [Source:MGI Symbol;Acc:MGI:1860083]	protein_coding;retained_intron	R_MMU_196854(Metabolism_of_vitamins_and_cofactors);R_MMU_1430728(Metabolism);R_MMU_196849(Metabolism_of_water_soluble_vitamins_and_cofactors);R_MMU_196741(Cobalamin_(Cbl,_vitamin_B12)_transport_and_metabolism)	20.1983	22.437	20.7998	19.7247	19.105	19.8331	19.0803	18.4333	19.9797	21.3633	20.3945	18.6413	3895	4383	4298	4040	3813	3932	3850	4441	4093	4329	4627	3858
ENSMUSG00000002319	chr14	55625400	55635684	-	Ipo4	75751	ENSMUST00000047131;ENSMUST00000148351;ENSMUST00000141848;ENSMUST00000146528;ENSMUST00000141499;ENSMUST00000135221;ENSMUST00000126064;ENSMUST00000228754;ENSMUST00000127773;ENSMUST00000150951;ENSMUST00000148942;ENSMUST00000125133	GO:0000790(nuclear chromatin);GO:0005515(protein binding);GO:0005634(nucleus);GO:0005737(cytoplasm);GO:0006335(DNA replication-dependent nucleosome assembly);GO:0006336(DNA replication-independent nucleosome assembly);GO:0006606(protein import into nucleus);GO:0006886(intracellular protein transport);GO:0008139(nuclear localization sequence binding);GO:0008536(Ran GTPase binding);GO:0015031(prote…	NA	K20221	NA	NA	importin 4 [Source:MGI Symbol;Acc:MGI:1923001]	protein_coding;nonsense_mediated_decay;retained_intron;processed_transcript	NA	29.9755	35.2422	36.4663	35.1893	27.2968	26.963	28.9495	38.021	28.2224	33.4946	30.5281	39.471	9359	11147	12201	11669	8822	8654	9460	14833	9363	10992	11214	13229
ENSMUSG00000002320	chr14	55635965	55643806	-	Tm9sf1	74140	ENSMUST00000120041;ENSMUST00000122358;ENSMUST00000121791;ENSMUST00000149726;ENSMUST00000002391;ENSMUST00000132338;ENSMUST00000130167;ENSMUST00000127473;ENSMUST00000139313;ENSMUST00000146588;ENSMUST00000138085;ENSMUST00000133707	GO:0000421(autophagosome membrane);GO:0003674(molecular_function);GO:0005764(lysosome);GO:0005765(lysosomal membrane);GO:0006914(autophagy);GO:0016020(membrane);GO:0016021(integral component of membrane);GO:0031410(cytoplasmic vesicle);GO:0072657(protein localization to membrane);GO:0072657(protein localization to membrane)	NA	K17085	NA	NA	transmembrane 9 superfamily member 1 [Source:MGI Symbol;Acc:MGI:1921390]	protein_coding;nonsense_mediated_decay;processed_transcript;retained_intron	NA	23.7763	25.9403	26.0088	22.6043	21.0838	23.3144	22.5578	19.8085	23.8477	25.7991	24.9219	23.873	6170	6821	7234	6231	5665	6221	6129	6424	6576	7038	7609	6652
ENSMUSG00000002324	chr14	55618037	55625395	+	Rec8	56739	ENSMUST00000002395	GO:0000724(double-strand break repair via homologous recombination);GO:0000775(chromosome, centromeric region);GO:0000778(condensed nuclear chromosome kinetochore);GO:0000780(condensed nuclear chromosome, centromeric region);GO:0000793(condensed chromosome);GO:0000794(condensed nuclear chromosome);GO:0000795(synaptonemal complex);GO:0000798(nuclear cohesin complex);GO:0000800(lateral element);GO:…	04114(Oocyte meiosis)	K13054	NA	NA	REC8 meiotic recombination protein [Source:MGI Symbol;Acc:MGI:1929645]	protein_coding	NA	0	0.0386386	0	0	0	0	0	0	0	0	0	0	0	8	0	0	0	0	0	0	0	0	0	0
ENSMUSG00000002325	chr14	55603571	55610030	+	Irf9	16391	ENSMUST00000134863;ENSMUST00000130697;ENSMUST00000136109;ENSMUST00000138037;ENSMUST00000145680;ENSMUST00000126269;ENSMUST00000226275	GO:0000976(transcription regulatory region sequence-specific DNA binding);GO:0000978(RNA polymerase II cis-regulatory region sequence-specific DNA binding);GO:0000981(DNA-binding transcription factor activity, RNA polymerase II-specific);GO:0002376(immune system process);GO:0003677(DNA binding);GO:0003700(DNA-binding transcription factor activity);GO:0005515(protein binding);GO:0005634(nucleus);G…	04217(Necroptosis);04380(Osteoclast differentiation);04621(NOD-like receptor signaling pathway);04625(C-type lectin receptor signaling pathway);04630(Jak-STAT signaling pathway);05160(Hepatitis C);05162(Measles);05164(Influenza A);05165(Human papillomavirus infection);05167(Kaposi sarcoma-associated herpesvirus infection);05168(Herpes simplex virus 1 infection);05169(Epstein-Barr virus infection)…	K04693	NA	IRF	interferon regulatory factor 9 [Source:MGI Symbol;Acc:MGI:107587]	protein_coding;retained_intron	R_MMU_168256(Immune_System);R_MMU_1280215(Cytokine_Signaling_in_Immune_system);R_MMU_913531(Interferon_Signaling);R_MMU_909733(Interferon_alpha/beta_signaling)	10.1469	11.0085	11.7422	12.4883	8.30393	8.8292	9.30841	12.0244	9.58436	10.1704	10.316	13.0725	3656	4018	4533	4778	3099	3271	3511	5413	3669	3852	4373	5055
ENSMUSG00000002326	chr14	55671941	55679200	+	Gmpr2	105446	ENSMUST00000226735;ENSMUST00000002397;ENSMUST00000226787;ENSMUST00000227178;ENSMUST00000227914;ENSMUST00000227696	GO:0003824(catalytic activity);GO:0003920(GMP reductase activity);GO:0006144(purine nucleobase metabolic process);GO:0006163(purine nucleotide metabolic process);GO:0009117(nucleotide metabolic process);GO:0016491(oxidoreductase activity);GO:0030224(monocyte differentiation);GO:0046037(GMP metabolic process);GO:0046038(GMP catabolic process);GO:0046872(metal ion binding);GO:0055114(oxidation-redu…	00230(Purine metabolism);00230(Purine metabolism)	K00364	EC:1.7.1.7	NA	guanosine monophosphate reductase 2 [Source:MGI Symbol;Acc:MGI:1917903]	retained_intron;protein_coding	R_MMU_74217(Purine_salvage);R_MMU_1430728(Metabolism);R_MMU_8956321(Nucleotide_salvage);R_MMU_15869(Metabolism_of_nucleotides)	5.65336	5.24999	5.7183	6.71176	4.70576	4.82841	5.24503	6.92649	4.9702	4.78972	5.10701	7.55389	1485	1398	1610	1872	1282	1306	1443	2273	1389	1324	1579	2130
ENSMUSG00000002329	chr14	55657879	55660508	-	Mdp1	67881	ENSMUST00000002400;ENSMUST00000226659;ENSMUST00000228093	GO:0003993(acid phosphatase activity);GO:0004721(phosphoprotein phosphatase activity);GO:0004725(protein tyrosine phosphatase activity);GO:0006470(protein dephosphorylation);GO:0016311(dephosphorylation);GO:0016787(hydrolase activity);GO:0016791(phosphatase activity);GO:0030389(fructosamine metabolic process);GO:0035335(peptidyl-tyrosine dephosphorylation);GO:0046872(metal ion binding);GO:0046872…	NA	K17619	3.1.3.-;EC:3.1.3.48	NA	magnesium-dependent phosphatase 1 [Source:MGI Symbol;Acc:MGI:1915131]	protein_coding;retained_intron	NA	22.999	23.4496	22.5793	24.846	20.1729	20.0161	21.9097	23.715	19.8219	22.3391	21.952	25.8059	3125	3228	3288	3586	2838	2796	3116	4027	2862	3190	3509	3765
ENSMUSG00000002332	chr14	55739020	55745599	-	Dhrs1	52585	ENSMUST00000155969;ENSMUST00000128802;ENSMUST00000002403;ENSMUST00000142043	GO:0003674(molecular_function);GO:0005739(mitochondrion);GO:0005743(mitochondrial inner membrane);GO:0005783(endoplasmic reticulum);GO:0008150(biological_process);GO:0016491(oxidoreductase activity);GO:0055114(oxidation-reduction process);GO:0055114(oxidation-reduction process)	NA	K11163	EC:1.1.-.-	NA	dehydrogenase/reductase (SDR family) member 1 [Source:MGI Symbol;Acc:MGI:1196314]	retained_intron;protein_coding	NA	35.7496	34.5753	33.4064	32.384	41.8857	42.638	38.4334	32.702	38.3513	33.5091	34.5123	27.4856	6597	6466	6607	6347	8001	8088	7424	7541	7519	6499	7493	5446
ENSMUSG00000002341	chr8	70093085	70120873	-	Ncan	13004	ENSMUST00000002412	GO:0005509(calcium ion binding);GO:0005540(hyaluronic acid binding);GO:0005576(extracellular region);GO:0007155(cell adhesion);GO:0030246(carbohydrate binding)	NA	K06794	NA	NA	neurocan [Source:MGI Symbol;Acc:MGI:104694]	protein_coding	NA	0.018133	0.027911	0.018833	0.019421	0.012747	0.012055	0.023864	0.020255	0.007776	0.019598	0.030985	0.027065	9	14	10	10	7	6	13	13	4	10	18	14
ENSMUSG00000002342	chr8	70172356	70183667	+	Tmem161a	234371	ENSMUST00000125755;ENSMUST00000182715;ENSMUST00000002413;ENSMUST00000182980;ENSMUST00000147656;ENSMUST00000133339;ENSMUST00000123923;ENSMUST00000182365;ENSMUST00000149105;ENSMUST00000126268;ENSMUST00000182942;ENSMUST00000125906;ENSMUST00000133084;ENSMUST00000143543	GO:0003674(molecular_function);GO:0005575(cellular_component);GO:0016020(membrane);GO:0016021(integral component of membrane);GO:0032526(response to retinoic acid);GO:0034599(cellular response to oxidative stress);GO:0034644(cellular response to UV);GO:0045739(positive regulation of DNA repair);GO:1902230(negative regulation of intrinsic apoptotic signaling pathway in response to DNA damage);GO:1…	NA	NA	NA	NA	transmembrane protein 161A [Source:MGI Symbol;Acc:MGI:2384577]	processed_transcript;nonsense_mediated_decay;protein_coding;retained_intron	NA	37.3323	39.8018	40.0293	41.6675	31.8119	33.4364	35.6796	39.4302	36.197	36.6303	37.9958	44.3389	9171	9907	10538	10870	8089	8444	9175	12103	9447	9459	10982	11692
ENSMUSG00000002343	chr8	70220172	70234466	-	Armc6	76813	ENSMUST00000019679;ENSMUST00000139765;ENSMUST00000136666;ENSMUST00000147387;ENSMUST00000135931;ENSMUST00000130319	GO:0002244(hematopoietic progenitor cell differentiation);GO:0003674(molecular_function);GO:0005515(protein binding);GO:0005829(cytosol);GO:0005829(cytosol)	NA	NA	NA	NA	armadillo repeat containing 6 [Source:MGI Symbol;Acc:MGI:1924063]	protein_coding;retained_intron	NA	5.37828	5.20206	5.32529	5.75144	4.29886	3.95663	4.49967	5.46878	4.9949	4.70776	4.51253	7.48159	1175	1152	1247	1335	974	889	1029	1493	1160	1081	1160	1753
ENSMUSG00000002345	chr8	70139499	70147261	+	Borcs8	72368	ENSMUST00000002418;ENSMUST00000123976;ENSMUST00000123760;ENSMUST00000129668;ENSMUST00000110139	GO:0003674(molecular_function);GO:0005764(lysosome);GO:0005765(lysosomal membrane);GO:0008150(biological_process);GO:0016020(membrane);GO:0099078(BORC complex);GO:0099078(BORC complex)	NA	K20822	NA	NA	BLOC-1 related complex subunit 8 [Source:MGI Symbol;Acc:MGI:1919618]	protein_coding;retained_intron;nonsense_mediated_decay	NA	12.4689	13.899	11.804	13.1674	11.6182	11.8063	11.216	11.528	13.8928	11.7384	12.0447	14.1325	1226	1385	1244	1376	1183	1194	1154	1415	1452	1213	1394	1491
ENSMUSG00000002346	chr8	70184340	70212305	-	Slc25a42	73095	ENSMUST00000110127;ENSMUST00000139333;ENSMUST00000150706;ENSMUST00000134596	GO:0005347(ATP transmembrane transporter activity);GO:0005739(mitochondrion);GO:0005743(mitochondrial inner membrane);GO:0015217(ADP transmembrane transporter activity);GO:0015228(coenzyme A transmembrane transporter activity);GO:0015866(ADP transport);GO:0015867(ATP transport);GO:0016020(membrane);GO:0016021(integral component of membrane);GO:0035349(coenzyme A transmembrane transport);GO:004326…	NA	K15085	NA	NA	solute carrier family 25, member 42 [Source:MGI Symbol;Acc:MGI:1920345]	protein_coding;retained_intron	NA	2.01381	2.33526	2.32318	2.67503	2.10881	2.07863	2.111	2.10041	2.31323	2.16294	2.32269	2.51387	809	950	1000	1141	876	859	888	1054	987	913	1097	1084
ENSMUSG00000002365	chr17	5841329	5931954	+	Snx9	66616	ENSMUST00000002436;ENSMUST00000231803	GO:0000278(mitotic cell cycle);GO:0000281(mitotic cytokinesis);GO:0001726(ruffle);GO:0005515(protein binding);GO:0005545(1-phosphatidylinositol binding);GO:0005737(cytoplasm);GO:0005794(Golgi apparatus);GO:0005802(trans-Golgi network);GO:0005829(cytosol);GO:0005886(plasma membrane);GO:0006886(intracellular protein transport);GO:0006897(endocytosis);GO:0006898(receptor-mediated endocytosis);GO:000…	NA	NA	NA	NA	sorting nexin 9 [Source:MGI Symbol;Acc:MGI:1913866]	protein_coding;processed_transcript	R_MMU_5653656(Vesicle_mediated_transport);R_MMU_432722(Golgi_Associated_Vesicle_Biogenesis);R_MMU_199991(Membrane_Trafficking);R_MMU_199992(trans_Golgi_Network_Vesicle_Budding);R_MMU_8856828(Clathrin_mediated_endocytosis)	16.0189	15.2398	13.6074	15.9252	17.8231	15.2911	14.6586	16.562	15.1399	16.7634	17.458	19.2017	3874	3734	3527	4091	4462	3801	3711	5005	3890	4261	4967	4984
ENSMUSG00000002372	chr17	56673294	56711764	+	Ranbp3	71810	ENSMUST00000232975;ENSMUST00000002445;ENSMUST00000233319;ENSMUST00000233617;ENSMUST00000233305;ENSMUST00000233029;ENSMUST00000233727;ENSMUST00000232922	GO:0005096(GTPase activator activity);GO:0005634(nucleus);GO:0005643(nuclear pore);GO:0005654(nucleoplasm);GO:0005737(cytoplasm);GO:0006611(protein export from nucleus);GO:0008536(Ran GTPase binding);GO:0015031(protein transport);GO:0043547(positive regulation of GTPase activity);GO:0046907(intracellular transport);GO:0070412(R-SMAD binding);GO:0070412(R-SMAD binding)	05166(Human T-cell leukemia virus 1 infection);05166(Human T-cell leukemia virus 1 infection)	K15304	NA	NA	RAN binding protein 3 [Source:MGI Symbol;Acc:MGI:1919060]	processed_transcript;protein_coding;retained_intron	NA	19.3834	19.3354	19.3509	20.3122	17.3052	17.6984	18.0053	20.6656	18.1336	17.809	18.041	19.5317	9020	9118	9651	10039	8338	8468	8772	12019	8968	8712	9879	9758
ENSMUSG00000002379	chr17	56717767	56722141	+	Ndufa11	69875	ENSMUST00000002452;ENSMUST00000233832;ENSMUST00000233457;ENSMUST00000233233	GO:0005739(mitochondrion);GO:0005743(mitochondrial inner membrane);GO:0016020(membrane);GO:0016021(integral component of membrane);GO:0032981(mitochondrial respiratory chain complex I assembly);GO:0032981(mitochondrial respiratory chain complex I assembly)	00190(Oxidative phosphorylation);04714(Thermogenesis);04723(Retrograde endocannabinoid signaling);04932(Non-alcoholic fatty liver disease (NAFLD));05010(Alzheimer disease);05012(Parkinson disease);05016(Huntington disease);05016(Huntington disease)	K03956	NA	NA	NADH:ubiquinone oxidoreductase subunit A11 [Source:MGI Symbol;Acc:MGI:1917125]	protein_coding;processed_transcript	R_MMU_1430728(Metabolism);R_MMU_6799198(Complex_I_biogenesis);R_MMU_611105(Respiratory_electron_transport);R_MMU_163200(Respiratory_electron_transport,_ATP_synthesis_by_chemiosmotic_coupling,_and_heat_production_by_uncoupling_proteins.);R_MMU_1428517(The_citric_acid_(TCA)_cycle_and_respiratory_electron_transport)	109.434	107.107	106.583	111.552	101.166	101.866	105.718	120.254	106.259	104.453	107.513	122.141	7989	7923	8340	8650	7647	7646	8080	10971	8243	8016	9236	9572
ENSMUSG00000002384	chr4	123105165	123132099	+	Bmp8b	12164	ENSMUST00000002457;ENSMUST00000151850	GO:0001503(ossification);GO:0002024(diet induced thermogenesis);GO:0005125(cytokine activity);GO:0005576(extracellular region);GO:0005615(extracellular space);GO:0007179(transforming growth factor beta receptor signaling pathway);GO:0007275(multicellular organism development);GO:0007281(germ cell development);GO:0007283(spermatogenesis);GO:0008083(growth factor activity);GO:0010862(positive regul…	04060(Cytokine-cytokine receptor interaction);04350(TGF-beta signaling pathway);04390(Hippo signaling pathway);04714(Thermogenesis);04714(Thermogenesis)	K16622	NA	NA	bone morphogenetic protein 8b [Source:MGI Symbol;Acc:MGI:107335]	protein_coding;processed_transcript	NA	0	0.0188346	0.042408	0.0230411	0.022992	0	0	0.0225857	0	0.0110536	0.0195313	0.0249983	0	6	12	7	7	0	0	8	0	4	6	7
[truncated: 26,184 more rows]
